# Supplementary material for: Ethyl 2-benzoyl-6-methyl­indolizine-7-carboxyl­ate
Source: Acta Crystallogr Sect E Struct Rep Online. 2012 Apr 21;68(Pt 5):o1457. doi: 10.1107/S1600536812016212 (PMC3344572; doi:10.1107/S1600536812016212)
Supplement: Supplementary file 2 [file e-68-o1457-Isup2.hkl]

#
# h,k,l, Fc-squared, Fo-squared, sigma(Fo-squared) and status flag
#
data_I
_shelx_title '                                120313b_0m in P2(1)/n'
_shelx_refln_list_code          4
_shelx_F_calc_maximum      180.02
_exptl_crystal_F_000       648.00
_reflns_d_resolution_high  0.8000
 
loop_
 _symmetry_equiv_pos_as_xyz
 'x, y, z'
 '-x+1/2, y+1/2, -z+1/2'
 '-x, -y, -z'
 'x-1/2, -y-1/2, z-1/2'
 
_cell_length_a     8.1770
_cell_length_b    17.2430
_cell_length_c    11.1910
_cell_angle_alpha  90.000
_cell_angle_beta  102.070
_cell_angle_gamma  90.000
 
_shelx_F_squared_multiplier     1.000
 
loop_
 _refln_index_h
 _refln_index_k
 _refln_index_l
 _refln_F_squared_calc
 _refln_F_squared_meas
 _refln_F_squared_sigma
 _refln_observed_status
   2   0   0      121.17      145.30      2.42 o
   4   0   0     1221.92     1125.37      9.58 o
   6   0   0      174.03      183.32      5.01 o
   8   0   0      114.34      137.40      5.19 o
   1   1   0     1057.18     1007.76    100.30 o
   2   1   0     6271.78     5834.33    127.59 o
   3   1   0      150.53      165.16      2.42 o
   4   1   0      613.22      583.03     17.18 o
   5   1   0       99.61      108.83      5.50 o
   6   1   0        1.17        1.20      0.79 o
   7   1   0        0.04       -0.01      0.84 o
   8   1   0       33.00       36.81      3.34 o
   9   1   0        0.02       -0.75      1.24 o
   0   2   0       21.41       33.76      0.74 o
   1   2   0        8.90       31.76     13.07 o
   2   2   0     1183.53     1075.38     34.21 o
   3   2   0     1031.79      903.92     11.75 o
   4   2   0      586.12      609.76      8.62 o
   5   2   0      171.93      185.05      5.51 o
   6   2   0        3.76        3.34      0.92 o
   7   2   0       22.26       22.58      1.85 o
   8   2   0       45.02       49.83      2.49 o
   9   2   0       16.30       14.63      1.79 o
   1   3   0     3823.99     4052.52    217.30 o
   2   3   0     3351.52     2818.97    317.86 o
   3   3   0       22.87       19.16      1.23 o
   4   3   0        8.45       13.98      0.73 o
   5   3   0        8.12       10.03      0.69 o
   6   3   0       56.26       60.07      2.23 o
   7   3   0        0.25       -0.71      0.71 o
   8   3   0       17.38       18.49      1.57 o
   9   3   0        5.74        5.67      1.35 o
   0   4   0      505.01      676.65      5.07 o
   1   4   0      701.13      685.20    113.69 o
   2   4   0      117.61      110.22     15.94 o
   3   4   0     2043.22     1620.61    150.88 o
   4   4   0      141.78      103.68      6.89 o
   5   4   0      339.80      323.38     15.34 o
   6   4   0       61.83       61.82      1.85 o
   7   4   0      103.99      102.81      2.50 o
   8   4   0       32.84       35.92      1.89 o
   9   4   0        1.44        3.05      1.19 o
   1   5   0      503.43      592.72     15.43 o
   2   5   0      708.17      655.59     92.25 o
   3   5   0     1835.25     1427.96    139.60 o
   4   5   0      255.72      188.80     17.48 o
   5   5   0       81.77       76.51      8.80 o
   6   5   0       52.57       52.80      1.78 o
   7   5   0        4.86        5.34      1.07 o
   8   5   0       12.47       13.35      1.46 o
   9   5   0       14.08       16.63      2.10 o
   0   6   0        6.03        1.20      0.46 o
   1   6   0     1328.96     1504.02      8.23 o
   2   6   0       74.19       64.89      9.80 o
   3   6   0      667.12      646.34     59.69 o
   4   6   0        8.57        9.41      1.61 o
   5   6   0      119.53      107.31      9.33 o
   6   6   0       59.73       62.34      2.42 o
   7   6   0        6.17        5.80      1.31 o
   8   6   0       33.94       33.92      2.36 o
   9   6   0       35.58       43.92      2.74 o
   1   7   0      455.76      609.34      9.02 o
   2   7   0     1414.88     1809.14    136.00 o
   3   7   0      182.58      135.03     13.13 o
   4   7   0       14.98       10.75      0.88 o
   5   7   0        0.27        1.40      0.65 o
   6   7   0      512.48      531.80     13.20 o
   7   7   0        3.94        2.87      1.18 o
   8   7   0       55.95       61.04      2.88 o
   9   7   0        4.19        5.91      1.74 o
   0   8   0      415.21      500.18     74.78 o
   1   8   0     3127.01     3823.15      9.50 o
   2   8   0      245.87      309.39     23.61 o
   3   8   0       37.73       29.66      2.81 o
   4   8   0      109.44       99.39     11.68 o
   5   8   0      290.82      258.54     26.39 o
   6   8   0        5.51        2.76      1.16 o
   7   8   0        7.54        7.89      1.85 o
   8   8   0        7.40        6.33      2.04 o
   9   8   0        3.45        3.50      1.60 o
   1   9   0       75.82       66.44      4.78 o
   2   9   0        1.19        1.10      0.49 o
   3   9   0      100.13       99.49      4.17 o
   4   9   0        8.39        8.22      0.87 o
   5   9   0      195.12      168.85     16.54 o
   6   9   0       98.38      102.70     10.20 o
   7   9   0      119.91      128.73      5.56 o
   8   9   0        4.16        4.02      1.56 o
   9   9   0        0.05       -0.95      1.33 o
   0  10   0      223.43      252.75     33.24 o
   1  10   0       62.27       75.26      5.33 o
   2  10   0      246.13      283.19     14.39 o
   3  10   0       71.38       65.26      5.93 o
   4  10   0       68.58       69.10      5.38 o
   5  10   0       23.51       23.56      1.83 o
   6  10   0       55.67       57.21      6.39 o
   7  10   0       10.51       12.54      1.77 o
   8  10   0       36.37       35.59      2.50 o
   1  11   0      110.47      113.42      6.51 o
   2  11   0      217.31      243.49     12.35 o
   3  11   0       78.67       76.34     11.31 o
   4  11   0      420.66      418.09     26.76 o
   5  11   0      196.54      179.81     11.87 o
   6  11   0      295.33      286.22     20.70 o
   7  11   0       48.72       47.36      3.52 o
   8  11   0        0.06        0.17      1.29 o
   0  12   0      467.58      541.26     53.11 o
   1  12   0      154.47      174.04     16.40 o
   2  12   0      607.58      621.51     51.04 o
   3  12   0      290.49      282.95     18.20 o
   4  12   0       33.24       28.15      3.98 o
   5  12   0       17.65       22.24      1.95 o
   6  12   0        6.00        3.49      1.48 o
   7  12   0       22.31       25.59      2.22 o
   8  12   0       12.57       12.15      1.97 o
   1  13   0       10.72       15.23      1.17 o
   2  13   0      477.27      403.75     34.92 o
   3  13   0      199.98      201.92     13.55 o
   4  13   0        1.93        0.10      1.16 o
   5  13   0        4.84        1.85      1.31 o
   6  13   0       10.49        9.05      1.69 o
   7  13   0        5.66        7.57      1.69 o
   0  14   0       43.79       41.52      2.97 o
   1  14   0       70.21       72.28      6.03 o
   2  14   0       47.28       44.44      2.50 o
   3  14   0       57.62       59.26      5.05 o
   4  14   0        3.93        4.57      1.37 o
   5  14   0        3.24       -0.79      1.24 o
   6  14   0        8.83        8.53      1.76 o
   7  14   0       10.12       17.62      2.69 o
   1  15   0       44.83       40.16      2.77 o
   2  15   0       36.59       28.15      2.18 o
   3  15   0       91.81       77.50      6.91 o
   4  15   0       30.47       30.88      1.92 o
   5  15   0      179.35      185.66     19.48 o
   6  15   0        4.09        5.08      1.63 o
   7  15   0        9.20        9.84      2.03 o
   0  16   0      456.56      451.61      8.73 o
   1  16   0        0.42        1.69      1.58 o
   2  16   0        0.43       -0.99      0.99 o
   3  16   0       17.59       15.31      1.56 o
   4  16   0        0.26        1.43      1.56 o
   5  16   0       16.39       18.17      1.78 o
   6  16   0       18.15       20.15      2.35 o
   1  17   0        0.10       -1.30      1.30 o
   2  17   0       80.59       67.39      7.51 o
   3  17   0        0.73       -1.06      1.06 o
   4  17   0       35.38       34.68      2.20 o
   5  17   0      149.08      152.14     11.91 o
   6  17   0       43.55       40.93      2.50 o
   0  18   0      623.38      611.48     10.97 o
   1  18   0      136.91      139.08      6.21 o
   2  18   0       10.47       11.76      1.90 o
   3  18   0       16.23       13.46      1.63 o
   4  18   0       69.15       59.87      4.63 o
   5  18   0       77.41       80.28      7.34 o
   1  19   0        0.60        0.19      1.44 o
   2  19   0       16.22       18.48      2.22 o
   3  19   0        7.56        8.98      1.95 o
   4  19   0       26.54       26.52      2.16 o
   0  20   0        7.57        5.74      2.59 o
   1  20   0        2.78        0.87      1.76 o
   2  20   0       25.89       27.54      3.06 o
   3  20   0       15.01       13.40      2.22 o
   1  21   0        1.26        0.24      1.56 o
   2  21   0       10.58        9.70      2.03 o
  -9   0   1       49.50       61.53      4.08 o
  -7   0   1      107.03      104.77      4.08 o
  -5   0   1      103.91       88.47      3.15 o
  -3   0   1      385.02      310.93      4.10 o
  -1   0   1     2773.76     2776.52     18.69 o
   1   0   1     8839.82     8911.06     42.62 o
   3   0   1       35.08       30.10      4.54 o
   5   0   1       15.79       15.94      1.67 o
   7   0   1        3.43        2.22      1.48 o
   9   0   1       24.59       27.43      3.34 o
 -10   1   1        0.04        0.33      1.13 o
  -9   1   1       19.19       25.80      2.16 o
  -8   1   1        0.08        0.32      0.98 o
  -7   1   1        6.25        5.68      1.11 o
  -6   1   1       44.40       45.19      1.91 o
  -5   1   1      122.16      117.26      3.50 o
  -4   1   1     1246.49     1210.42     32.19 o
  -3   1   1       14.30       17.37      0.71 o
  -2   1   1     6110.54     6136.84    130.99 o
  -1   1   1      230.90      212.21     27.77 o
   0   1   1     3767.23     4061.29    356.81 o
   1   1   1     1618.97     1549.34     73.81 o
   2   1   1     2558.29     2219.76     86.68 o
   3   1   1      225.09      173.73     14.56 o
   4   1   1        5.87        5.67      0.79 o
   5   1   1        8.38        4.86      0.93 o
   6   1   1        0.77       -0.46      0.79 o
   7   1   1       52.97       55.11      2.42 o
   8   1   1        0.13       -1.05      1.05 o
   9   1   1       16.11       14.28      2.03 o
 -10   2   1       11.55       15.53      1.77 o
  -9   2   1        2.80        2.49      1.33 o
  -8   2   1        0.02       -0.09      0.92 o
  -7   2   1       12.97       12.45      1.95 o
  -6   2   1       24.33       24.85      1.21 o
  -5   2   1        3.00        2.35      0.60 o
  -4   2   1      270.01      264.92      2.55 o
  -3   2   1       19.82       17.96      0.71 o
  -2   2   1    26223.78    25687.06   2545.17 o
  -1   2   1      566.10      626.23    111.08 o
   0   2   1      362.87      523.65     21.42 o
   1   2   1     4371.54     3975.17    310.94 o
   2   2   1     9190.71     8616.46     78.79 o
   3   2   1       26.04       30.28      3.48 o
   4   2   1       77.66       65.83      2.89 o
   5   2   1      117.16      115.84      3.34 o
   6   2   1      293.92      296.25      4.60 o
   7   2   1       55.39       61.49      2.03 o
   8   2   1       23.75       26.90      2.16 o
   9   2   1        1.44       -0.49      1.17 o
 -10   3   1        5.39        8.29      1.53 o
  -9   3   1        9.84       10.39      1.49 o
  -8   3   1        0.77        0.24      0.91 o
  -7   3   1        0.92       -0.21      0.71 o
  -6   3   1       22.97       23.82      2.13 o
  -5   3   1        4.84        3.35      0.56 o
  -4   3   1      436.89      404.25     17.42 o
  -3   3   1      170.27      160.50      3.38 o
  -2   3   1      952.91      820.02     91.03 o
  -1   3   1       97.48       76.88     10.54 o
   0   3   1       31.83       46.21      2.32 o
   1   3   1     4357.73     4515.37    108.04 o
   2   3   1     1116.87     1011.33     24.32 o
   3   3   1      630.85      569.63     26.02 o
   4   3   1      178.06      139.47      8.42 o
   5   3   1       80.93       88.34      2.43 o
   6   3   1        1.15       -0.05      0.71 o
   7   3   1       12.55       13.42      1.28 o
   8   3   1      181.03      196.92      3.71 o
   9   3   1       73.52       86.27      3.17 o
  -9   4   1        2.28        1.97      1.14 o
  -8   4   1       26.60       25.30      1.64 o
  -7   4   1        0.03       -0.69      0.69 o
  -6   4   1       14.75       14.50      1.14 o
  -5   4   1      488.54      495.96      4.03 o
  -4   4   1     2645.07     2410.39    120.32 o
  -3   4   1     1968.88     1714.15    119.57 o
  -2   4   1        4.88        6.97      1.11 o
  -1   4   1      236.48      221.41     31.13 o
   0   4   1      868.80      982.74     86.87 o
   1   4   1     7999.18     9985.35    892.84 o
   2   4   1      343.41      335.86      3.47 o
   3   4   1        0.56        3.55      0.37 o
   4   4   1       50.40       41.94      2.44 o
   5   4   1       68.52       70.66      3.90 o
   6   4   1      255.26      249.41      3.50 o
   7   4   1       13.84       12.84      1.25 o
   8   4   1        4.46        4.15      1.24 o
   9   4   1       58.18       75.01      2.71 o
  -9   5   1        0.03        1.50      1.13 o
  -8   5   1       49.71       54.36      2.10 o
  -7   5   1        1.26        0.16      0.73 o
  -6   5   1       96.95      104.15      2.28 o
  -5   5   1       15.80       13.42      1.76 o
  -4   5   1      111.70      102.97      7.30 o
  -3   5   1     1342.40     1143.29    138.47 o
  -2   5   1      668.53      615.51     87.14 o
  -1   5   1       32.46       32.88      3.91 o
   0   5   1      186.88      243.33     11.63 o
   1   5   1     1972.22     2429.65    184.63 o
   2   5   1        2.12        2.74      0.43 o
   3   5   1     1314.91     1144.36     74.94 o
   4   5   1     1958.08     1675.07    123.60 o
   5   5   1       57.09       51.09      5.96 o
   6   5   1       40.02       36.74      1.64 o
   7   5   1       47.28       49.48      2.05 o
   8   5   1       80.35       96.75      3.47 o
   9   5   1        0.16        0.19      1.67 o
  -9   6   1       44.46       54.66      2.95 o
  -8   6   1        2.17        1.63      1.29 o
  -7   6   1        0.16       -0.74      0.98 o
  -6   6   1        0.55        0.56      0.92 o
  -5   6   1       20.61       19.11      1.22 o
  -4   6   1      274.29      239.22     25.37 o
  -3   6   1     1176.87     1002.89    121.64 o
  -2   6   1      192.07      164.73     24.62 o
  -1   6   1       19.15       15.90      2.09 o
   0   6   1       49.98       64.98      3.30 o
   1   6   1       53.08       59.49      3.66 o
   2   6   1      275.31      379.36     29.33 o
   3   6   1     2006.13     1917.86     98.62 o
   4   6   1      433.93      388.17     33.46 o
   5   6   1       41.17       38.94      2.49 o
   6   6   1      121.39      112.71      5.66 o
   7   6   1        2.40        2.13      1.20 o
   8   6   1       77.03       82.49      4.63 o
   9   6   1        2.34        3.85      1.63 o
  -9   7   1       21.30       30.50      2.48 o
  -8   7   1       25.62       27.04      2.16 o
  -7   7   1       12.94       14.44      1.63 o
  -6   7   1      124.93      116.94      5.10 o
  -5   7   1      221.82      199.93     17.28 o
  -4   7   1      193.92      171.87     21.27 o
  -3   7   1      651.09      624.26     82.50 o
  -2   7   1       40.81       58.97      8.52 o
  -1   7   1     1839.44     1784.09    233.29 o
   0   7   1      186.14      228.94     11.63 o
   1   7   1       46.01       59.14      2.58 o
   2   7   1       29.77       34.87      3.15 o
   3   7   1        4.84        1.86      0.49 o
   4   7   1      223.26      213.60     17.13 o
   5   7   1      432.35      439.13     17.57 o
   6   7   1       14.45       11.86      1.44 o
   7   7   1       28.38       27.63      2.10 o
   8   7   1        6.07        5.33      1.60 o
   9   7   1       13.50       14.58      2.16 o
  -9   8   1       17.31       21.85      2.29 o
  -8   8   1       14.33       15.41      2.22 o
  -7   8   1        0.09       -0.74      1.05 o
  -6   8   1       55.86       54.17      2.69 o
  -5   8   1       52.57       53.99      6.46 o
  -4   8   1       92.05       75.34      9.25 o
  -3   8   1       32.56       29.86      2.92 o
  -2   8   1      415.73      374.98     45.25 o
  -1   8   1     2399.70     2690.35    174.59 o
   0   8   1      204.53      255.64     12.64 o
   1   8   1        8.77        8.60      0.71 o
   2   8   1      512.95      656.78     60.04 o
   3   8   1       82.47       78.09      1.61 o
   4   8   1      361.68      386.03     22.58 o
   5   8   1        6.71        8.56      1.39 o
   6   8   1       61.24       60.84      3.71 o
   7   8   1       13.71       15.76      1.82 o
   8   8   1        0.01       -1.08      1.20 o
   9   8   1        5.60        6.09      3.24 o
  -9   9   1        0.47       -0.45      1.33 o
  -8   9   1       58.80       70.03      3.08 o
  -7   9   1      124.91      119.85      7.97 o
  -6   9   1      272.85      293.42     21.07 o
  -5   9   1       91.60       75.51      7.02 o
  -4   9   1       25.42       26.66      2.72 o
  -3   9   1       86.09       73.77      9.84 o
  -2   9   1        0.58        3.02      0.53 o
  -1   9   1      427.21      449.84     29.74 o
   0   9   1      752.28      829.05     65.22 o
   1   9   1      101.32      136.36      4.81 o
   2   9   1      270.26      291.85     27.72 o
   3   9   1       28.94       23.33      1.92 o
   4   9   1      347.21      347.41     13.01 o
   5   9   1      100.20      103.53      5.75 o
   6   9   1        0.98        0.28      1.11 o
   7   9   1        0.14       -0.93      1.76 o
   8   9   1        0.27       -1.29      1.29 o
  -8  10   1        9.21        9.60      1.82 o
  -7  10   1        7.97       10.55      1.77 o
  -6  10   1        6.70        6.01      1.37 o
  -5  10   1      447.41      387.04     41.35 o
  -4  10   1       79.88       89.60      9.60 o
  -3  10   1       11.53        8.59      1.81 o
  -2  10   1      163.47      170.27     15.15 o
  -1  10   1      457.11      501.51     27.67 o
   0  10   1     2591.98     2604.68    184.60 o
   1  10   1      230.49      274.35      7.11 o
   2  10   1      120.31      140.50     12.96 o
   3  10   1      268.26      280.08     11.42 o
   4  10   1        0.59        0.15      2.96 o
   5  10   1       82.41       79.28      2.97 o
   6  10   1       55.75       58.31      4.26 o
   7  10   1       99.80       96.61      7.60 o
   8  10   1        0.14       -1.16      1.16 o
  -8  11   1        0.12        0.95      1.37 o
  -7  11   1       36.32       34.57      2.36 o
  -6  11   1       39.41       40.02      2.29 o
  -5  11   1      182.49      163.48     16.89 o
  -4  11   1      112.23       92.23     12.08 o
  -3  11   1        3.34        4.76      0.86 o
  -2  11   1        0.58        0.84      0.71 o
  -1  11   1      260.15      296.93     21.99 o
   0  11   1       95.56       87.92      5.35 o
   1  11   1       16.25       20.91      1.21 o
   2  11   1        0.14       -0.46      0.79 o
   3  11   1        8.43       10.10      1.30 o
   4  11   1      146.80      139.92      8.72 o
   5  11   1       27.25       22.61      1.97 o
   6  11   1       44.41       43.41      3.80 o
   7  11   1       10.59        9.00      1.77 o
   8  11   1       22.17       26.03      2.42 o
  -8  12   1        2.60        3.87      1.50 o
  -7  12   1        0.51       -0.12      1.24 o
  -6  12   1        6.78        4.96      1.76 o
  -5  12   1       96.51      102.13      5.28 o
  -4  12   1        1.73       -0.81      1.11 o
  -3  12   1      138.65      123.36      8.35 o
  -2  12   1       87.40       85.57      6.75 o
  -1  12   1      274.97      302.33     21.72 o
   0  12   1       46.33       50.12      2.84 o
   1  12   1      316.81      348.55     25.17 o
   2  12   1       13.26       15.26      1.67 o
   3  12   1      297.65      301.42     36.58 o
   4  12   1      252.83      233.79     21.90 o
   5  12   1       76.98       72.14      3.89 o
   6  12   1       54.32       51.84      6.39 o
   7  12   1       13.95       12.81      1.90 o
   8  12   1       18.76       23.47      2.35 o
  -8  13   1       13.24       14.85      2.08 o
  -7  13   1        2.77        3.54      1.50 o
  -6  13   1        0.15        1.41      3.61 o
  -5  13   1        0.54       -0.26      1.11 o
  -4  13   1      202.65      174.91     12.62 o
  -3  13   1       27.49       32.23      1.88 o
  -2  13   1      132.66      112.06      9.17 o
  -1  13   1       56.64       58.04      2.79 o
   0  13   1       63.59       60.70      1.81 o
   1  13   1       18.85       25.20      2.40 o
   2  13   1      140.49      142.45      9.55 o
   3  13   1      982.10      954.97     91.23 o
   4  13   1      240.22      215.41     27.00 o
   5  13   1        2.16        0.76      1.24 o
   6  13   1        1.34       -0.08      1.24 o
   7  13   1       12.79       18.42      3.24 o
  -7  14   1        1.17        1.74      1.42 o
  -6  14   1        0.35        0.45      1.29 o
  -5  14   1        0.02        0.27      1.09 o
  -4  14   1       12.21       14.40      1.42 o
  -3  14   1      147.06      149.37     10.11 o
  -2  14   1      370.08      351.42     22.00 o
  -1  14   1       48.89       56.39      2.66 o
   0  14   1       33.91       36.35      2.66 o
   1  14   1      226.71      226.89     19.45 o
   2  14   1        0.40        2.35      1.30 o
   3  14   1       62.01       70.94      3.24 o
   4  14   1       12.01        9.44      2.22 o
   5  14   1       61.68       61.80      3.71 o
   6  14   1        0.05        0.31      1.37 o
   7  14   1        0.13       -1.20      1.44 o
  -7  15   1        1.57        0.95      1.23 o
  -6  15   1        1.92        2.27      1.33 o
  -5  15   1        0.49       -1.01      1.01 o
  -4  15   1      178.89      153.40     11.23 o
  -3  15   1        1.86       -0.48      0.99 o
  -2  15   1       22.74       25.45      2.16 o
  -1  15   1        0.09       -0.93      1.18 o
   0  15   1      350.25      353.47      5.32 o
   1  15   1       50.62       51.71      2.60 o
   2  15   1      373.25      316.33     26.23 o
   3  15   1       65.13       60.31      2.68 o
   4  15   1        3.29        1.00      1.37 o
   5  15   1       79.26       86.94     12.61 o
   6  15   1       36.23       37.33      5.93 o
  -6  16   1        3.22        1.99      1.33 o
  -5  16   1        0.01       -0.83      1.17 o
  -4  16   1        1.09        0.03      1.08 o
  -3  16   1       15.05       16.10      1.60 o
  -2  16   1      278.88      257.69     14.05 o
  -1  16   1      289.00      272.29      7.21 o
   0  16   1      156.72      159.44      3.93 o
   1  16   1       51.27       56.42      2.68 o
   2  16   1        2.70        0.68      1.03 o
   3  16   1       23.20       30.80      3.63 o
   4  16   1        4.95        3.47      1.56 o
   5  16   1       34.65       40.24      4.08 o
   6  16   1       56.13       55.94      9.08 o
  -6  17   1        0.05       -1.24      1.30 o
  -5  17   1        3.40        0.09      1.31 o
  -4  17   1       14.68       13.72      3.19 o
  -3  17   1        9.24        6.60      2.12 o
  -2  17   1       15.15       17.79      1.64 o
  -1  17   1       24.92       23.72      2.16 o
   0  17   1       72.05       68.81      3.01 o
   1  17   1      172.47      165.24      9.83 o
   2  17   1       62.89       58.46      6.02 o
   3  17   1       31.97       24.72      1.82 o
   4  17   1       42.92       38.10      2.28 o
   5  17   1      129.74      118.47     15.30 o
  -5  18   1        0.55       -1.30      1.30 o
  -4  18   1        5.19        6.84      1.49 o
  -3  18   1       27.60       30.96      2.00 o
  -2  18   1        3.21        3.91      1.76 o
  -1  18   1       41.66       36.33      2.49 o
   0  18   1        8.70        8.53      1.83 o
   1  18   1       45.97       40.90      4.36 o
   2  18   1        4.71        4.17      1.57 o
   3  18   1        0.03       -1.29      1.29 o
   4  18   1       36.74       35.90      2.74 o
   5  18   1       19.60       19.88      2.03 o
  -4  19   1        1.47       -0.74      1.33 o
  -3  19   1       19.27       20.19      2.29 o
  -2  19   1      132.21      127.91      6.49 o
  -1  19   1        7.13        7.03      2.13 o
   0  19   1       17.48       14.14      2.03 o
   1  19   1       26.37       25.05      2.36 o
   2  19   1        8.07        7.05      1.77 o
   3  19   1        0.38        0.66      1.47 o
   4  19   1        4.87        1.70      1.69 o
  -3  20   1       13.32       15.41      2.29 o
  -2  20   1       92.64       89.82      9.73 o
  -1  20   1       25.66       23.36      2.36 o
   0  20   1        6.41        5.00      1.83 o
   1  20   1       26.34       25.70      2.48 o
   2  20   1       30.97       29.90      2.69 o
   3  20   1       27.69       25.68      3.34 o
  -2  21   1        2.14        0.96      1.63 o
  -1  21   1        0.10       -2.04      2.04 o
   0  21   1        4.46        3.98      1.83 o
   1  21   1        6.32        5.74      1.83 o
 -10   0   2        1.10       -0.74      1.85 o
  -8   0   2        1.77        1.11      1.48 o
  -6   0   2      145.86      156.43      7.51 o
  -4   0   2     1769.31     1731.20     11.16 o
  -2   0   2      942.32      877.43     84.43 o
   0   0   2     2573.19     1968.50      9.69 o
   2   0   2        3.09        0.46      0.26 o
   4   0   2      944.32      843.87     64.64 o
   6   0   2      328.69      338.98      7.06 o
   8   0   2        0.58       -1.67      1.67 o
 -10   1   2       12.70       16.71      2.10 o
  -9   1   2        2.92        3.83      1.37 o
  -8   1   2        1.11       -0.58      0.98 o
  -7   1   2       28.40       28.08      1.70 o
  -6   1   2      156.87      153.58      3.44 o
  -5   1   2      226.49      227.40      5.67 o
  -4   1   2        2.13        2.10      0.53 o
  -3   1   2      272.42      262.38     17.26 o
  -2   1   2     4739.30     4129.73    265.87 o
  -1   1   2      909.43      964.80    186.01 o
   0   1   2     8553.38     8257.87    402.27 o
   1   1   2      150.89      142.99      9.04 o
   2   1   2        2.61        2.82      0.29 o
   3   1   2       27.65       25.46      0.82 o
   4   1   2       16.97       15.10      0.85 o
   5   1   2      121.67      121.93      9.91 o
   6   1   2       94.51       95.54      2.82 o
   7   1   2       96.22       99.66      3.15 o
   8   1   2        8.22       10.77      1.70 o
   9   1   2        3.29        2.74      1.41 o
 -10   2   2        4.55        4.31      1.42 o
  -9   2   2        4.92        4.74      1.55 o
  -8   2   2       25.99       30.98      3.06 o
  -7   2   2       44.42       52.99      2.16 o
  -6   2   2      192.68      209.37      6.31 o
  -5   2   2       54.38       47.89      1.35 o
  -4   2   2      274.43      255.75      2.50 o
  -3   2   2      129.79      127.24      8.17 o
  -2   2   2    32405.70    34174.43   1920.72 o
  -1   2   2    12871.05    14435.00   1558.43 o
   0   2   2      590.82      744.58     52.60 o
   1   2   2       21.17       19.89      1.69 o
   2   2   2      202.95      190.95      3.22 o
   3   2   2        3.76        1.48      0.33 o
   4   2   2       33.82       33.13      1.21 o
   5   2   2      178.92      161.66     13.90 o
   6   2   2        8.57        9.43      0.99 o
   7   2   2       26.43       28.82      1.97 o
   8   2   2        3.12        2.41      1.14 o
   9   2   2       41.61       51.32      2.42 o
 -10   3   2       12.46       11.03      1.59 o
  -9   3   2       19.36       21.09      1.71 o
  -8   3   2        1.34        0.65      0.90 o
  -7   3   2       33.69       29.84      3.06 o
  -6   3   2       20.61       20.97      1.21 o
  -5   3   2       29.92       27.61      1.57 o
  -4   3   2      204.64      179.96     10.94 o
  -3   3   2      250.73      204.46      9.86 o
  -2   3   2     4571.52     4057.05    267.00 o
  -1   3   2     6242.84     6552.22    736.43 o
   0   3   2      511.07      541.20     39.34 o
   1   3   2     2301.26     2260.04    169.86 o
   2   3   2       38.95       38.54      2.14 o
   3   3   2      281.40      285.23      9.46 o
   4   3   2       41.25       44.34      1.85 o
   5   3   2       18.65       20.34      1.01 o
   6   3   2       32.16       30.56      1.53 o
   7   3   2       27.10       26.50      1.64 o
   8   3   2       32.19       34.32      2.35 o
   9   3   2       20.80       22.87      1.89 o
 -10   4   2        0.05       -1.02      1.02 o
  -9   4   2        3.28        3.66      1.17 o
  -8   4   2        0.05       -0.62      1.06 o
  -7   4   2       30.97       30.40      1.53 o
  -6   4   2       38.28       38.00      1.61 o
  -5   4   2        0.12        0.97      0.46 o
  -4   4   2      260.71      222.29     10.98 o
  -3   4   2      283.99      262.96     20.95 o
  -2   4   2      312.57      326.30     26.66 o
  -1   4   2     3416.87     3379.60    396.84 o
   0   4   2      490.74      614.25      3.63 o
   1   4   2      451.70      520.48     51.64 o
   2   4   2      707.47      689.55     50.94 o
   3   4   2     2141.26     2168.32     17.10 o
   4   4   2       99.04       83.00      3.77 o
   5   4   2       40.89       36.94      1.88 o
   6   4   2       15.03       14.20      1.00 o
   7   4   2       39.84       43.01      2.19 o
   8   4   2       54.18       57.54      2.35 o
   9   4   2        7.89        9.04      1.49 o
  -9   5   2        4.44        4.07      1.21 o
  -8   5   2        0.47       -0.71      0.80 o
  -7   5   2        3.28        2.30      0.84 o
  -6   5   2        0.16        0.46      0.56 o
  -5   5   2       16.59       13.44      0.92 o
  -4   5   2      120.63      110.51      8.24 o
  -3   5   2       30.55       35.61      1.10 o
  -2   5   2       10.83       12.16      1.08 o
  -1   5   2     1045.48     1095.10    124.11 o
   0   5   2        2.43        1.07      0.24 o
   1   5   2     2763.63     3448.84    313.85 o
   2   5   2      261.91      312.97     22.06 o
   3   5   2      590.95      580.56     20.16 o
   4   5   2      199.82      195.82     14.44 o
   5   5   2      132.50      124.83      9.71 o
   6   5   2        0.29        0.42      0.73 o
   7   5   2        3.40        3.77      1.07 o
   8   5   2        1.78        0.93      1.31 o
   9   5   2       13.05       13.14      2.03 o
  -9   6   2       23.49       30.23      2.36 o
  -8   6   2       76.75       84.43      3.24 o
  -7   6   2       24.70       28.60      1.90 o
  -6   6   2       89.67       84.96      3.14 o
  -5   6   2      402.63      382.52     37.27 o
  -4   6   2       83.41       65.82      7.13 o
  -3   6   2     1915.98     1713.41    132.07 o
  -2   6   2       31.15       32.89      6.18 o
  -1   6   2      972.47     1040.74     97.73 o
   0   6   2      331.31      359.93     26.52 o
   1   6   2     1044.17     1237.30    102.11 o
   2   6   2     1470.28     1823.16    158.23 o
   3   6   2       10.75        5.70      0.67 o
   4   6   2       64.70       53.36      3.33 o
   5   6   2       34.00       25.45      1.95 o
   6   6   2       45.67       42.76      3.11 o
   7   6   2       13.91       17.29      2.04 o
   8   6   2       43.69       44.12      2.62 o
   9   6   2        0.05        0.35      1.50 o
  -9   7   2        5.38        5.99      1.69 o
  -8   7   2       10.56       13.14      1.77 o
  -7   7   2       21.36       23.27      1.90 o
  -6   7   2        9.66        7.93      0.98 o
  -5   7   2      449.88      382.79     31.59 o
  -4   7   2       53.97       49.15      5.94 o
  -3   7   2      163.65      186.56     32.07 o
  -2   7   2      436.20      452.75     50.65 o
  -1   7   2      733.37      781.60     91.03 o
   0   7   2      672.75      829.36     58.26 o
   1   7   2      339.67      433.59     32.86 o
   2   7   2      162.91      181.66     17.22 o
   3   7   2      230.07      203.95      5.96 o
   4   7   2      278.34      287.05     19.33 o
   5   7   2      248.88      232.49     18.41 o
   6   7   2        0.69       -0.37      0.98 o
   7   7   2        5.83        3.42      2.04 o
   8   7   2        3.94        4.68      1.63 o
   9   7   2        1.05       -0.66      1.42 o
  -9   8   2        2.59        2.75      1.56 o
  -8   8   2       45.61       49.49      2.62 o
  -7   8   2       10.40        7.62      1.44 o
  -6   8   2       17.03       17.01      1.58 o
  -5   8   2        5.03        5.01      0.87 o
  -4   8   2       63.98       61.58      9.55 o
  -3   8   2       75.82       63.67      6.69 o
  -2   8   2      180.24      183.56     20.63 o
  -1   8   2        2.73        0.27      0.43 o
   0   8   2      796.49     1039.96     12.73 o
   1   8   2      187.75      262.90     14.17 o
   2   8   2      124.64      154.60     11.60 o
   3   8   2      137.81      153.98      4.81 o
   4   8   2       19.24       17.09      1.17 o
   5   8   2       10.78       12.81      1.44 o
   6   8   2        9.58        8.83      1.50 o
   7   8   2      208.64      196.65      6.49 o
   8   8   2        0.10       -0.61      1.37 o
  -9   9   2        7.44        8.04      1.90 o
  -8   9   2        0.62        1.83      1.37 o
  -7   9   2       98.36       95.88      5.84 o
  -6   9   2       46.27       41.23      2.38 o
  -5   9   2       62.51       58.32      5.96 o
  -4   9   2       86.86       56.70      4.23 o
  -3   9   2      308.93      282.96     27.68 o
  -2   9   2        0.04       -0.38      0.43 o
  -1   9   2       44.51       41.51      3.52 o
   0   9   2        2.42        0.43      0.53 o
   1   9   2       94.23      107.25      5.30 o
   2   9   2       78.60       92.68      7.64 o
   3   9   2      125.82      131.28      3.25 o
   4   9   2       18.34       18.61      2.22 o
   5   9   2      152.11      143.14      6.21 o
   6   9   2       26.79       23.65      2.03 o
   7   9   2       64.36       63.35      2.95 o
   8   9   2        0.02       -0.54      1.37 o
  -9  10   2        3.04        3.87      1.56 o
  -8  10   2       11.03       12.62      1.90 o
  -7  10   2       16.43       17.29      2.78 o
  -6  10   2       46.08       40.50      3.56 o
  -5  10   2      203.25      168.88     18.71 o
  -4  10   2        2.60        4.88      1.06 o
  -3  10   2       10.75        9.54      0.96 o
  -2  10   2        5.82        9.57      0.88 o
  -1  10   2      520.62      535.24     37.41 o
   0  10   2      136.57      163.28      2.93 o
   1  10   2        6.99       10.81      0.89 o
   2  10   2       92.13      106.55     10.12 o
   3  10   2       14.65       17.67      1.18 o
   4  10   2       89.31       88.96      6.77 o
   5  10   2        1.74        2.55      2.04 o
   6  10   2       52.88       56.41      5.28 o
   7  10   2       28.74       30.39      2.35 o
   8  10   2        0.25        0.39      1.42 o
  -8  11   2       46.68       53.83      4.54 o
  -7  11   2        1.78        2.96      1.37 o
  -6  11   2        2.66        2.21      0.95 o
  -5  11   2      232.10      226.40     14.41 o
  -4  11   2      120.69      109.94     10.87 o
  -3  11   2       91.58       77.28      6.22 o
  -2  11   2       80.30       76.38      8.62 o
  -1  11   2        2.28        4.06      0.78 o
   0  11   2      293.11      311.13      3.31 o
   1  11   2        2.28        2.53      0.75 o
   2  11   2       30.89       26.68      2.49 o
   3  11   2        0.12       -0.84      0.84 o
   4  11   2        1.12        0.09      1.05 o
   5  11   2        3.10        5.00      1.31 o
   6  11   2        4.53        2.11      1.29 o
   7  11   2       31.76       36.96      2.48 o
   8  11   2       52.15       53.00      4.45 o
  -8  12   2        0.13        0.16      1.33 o
  -7  12   2       56.85       62.34      3.61 o
  -6  12   2        0.55        1.47      0.90 o
  -5  12   2        5.84        4.18      1.02 o
  -4  12   2      259.66      209.49     18.41 o
  -3  12   2        6.76       10.32      1.63 o
  -2  12   2      140.62      135.32      6.58 o
  -1  12   2       16.14       15.56      1.88 o
   0  12   2      253.28      255.96     18.49 o
   1  12   2       37.28       45.87      1.77 o
   2  12   2      242.44      227.35     18.10 o
   3  12   2       41.54       35.23      3.61 o
   4  12   2       60.40       66.11     10.84 o
   5  12   2       13.44       14.64      1.77 o
   6  12   2       31.90       32.97      2.29 o
   7  12   2       25.58       26.35      2.42 o
  -8  13   2        1.79        2.37      1.33 o
  -7  13   2        1.39        2.97      1.28 o
  -6  13   2      133.15      129.85      9.66 o
  -5  13   2        8.14        4.93      0.97 o
  -4  13   2       11.30        9.32      1.05 o
  -3  13   2       17.82       18.08      1.42 o
  -2  13   2      393.13      396.01     18.66 o
  -1  13   2       34.21       34.04      1.61 o
   0  13   2      167.15      191.15      2.92 o
   1  13   2       43.80       49.73      2.33 o
   2  13   2      451.60      440.82     22.40 o
   3  13   2       76.85       81.51     10.38 o
   4  13   2      478.43      457.68     34.20 o
   5  13   2        1.91        2.76      1.37 o
   6  13   2        4.55        4.79      1.50 o
   7  13   2        3.32        2.92      1.63 o
  -7  14   2        0.72        0.03      1.25 o
  -6  14   2        0.02       -0.42      1.50 o
  -5  14   2        1.50       -0.13      1.08 o
  -4  14   2       17.74       16.68      1.49 o
  -3  14   2      146.64      146.56      7.75 o
  -2  14   2       18.71       13.50      1.39 o
  -1  14   2       21.36       22.04      1.46 o
   0  14   2      156.84      161.81      4.34 o
   1  14   2      374.57      385.37     13.75 o
   2  14   2       63.08       64.68      5.93 o
   3  14   2      246.97      263.40     24.78 o
   4  14   2        6.68        9.18      1.63 o
   5  14   2        2.10        3.94      1.48 o
   6  14   2       17.78       23.53      2.59 o
   7  14   2       32.28       33.12      4.26 o
  -7  15   2        2.10        1.20      1.36 o
  -6  15   2        1.23       -1.17      1.17 o
  -5  15   2        1.68        0.99      1.17 o
  -4  15   2        6.79        5.07      1.27 o
  -3  15   2        1.05       -0.95      0.95 o
  -2  15   2        6.15        7.72      1.64 o
  -1  15   2       20.40       18.56      1.49 o
   0  15   2        9.11        9.91      1.29 o
   1  15   2      190.04      184.77      6.49 o
   2  15   2        0.07       -1.07      1.24 o
   3  15   2      235.32      232.71     23.10 o
   4  15   2      111.70      110.97     12.79 o
   5  15   2        4.99        5.51      1.63 o
   6  15   2       23.17       27.15      2.49 o
  -6  16   2        0.68        0.47      1.33 o
  -5  16   2       11.71        9.68      2.24 o
  -4  16   2        0.11       -0.99      1.03 o
  -3  16   2        8.04       12.77      1.70 o
  -2  16   2      114.92      113.83      5.46 o
  -1  16   2       39.08       34.03      2.30 o
   0  16   2      133.39      130.95      6.21 o
   1  16   2      203.17      197.11      8.07 o
   2  16   2      109.90       99.41      6.12 o
   3  16   2       44.99       40.83      2.53 o
   4  16   2       19.00       17.58      2.08 o
   5  16   2       25.02       27.07      4.08 o
   6  16   2       22.98       23.12      2.50 o
  -6  17   2       22.82       22.96      2.14 o
  -5  17   2        0.02       -0.52      1.26 o
  -4  17   2        3.63        2.81      1.30 o
  -3  17   2       14.08       13.14      1.57 o
  -2  17   2      181.15      174.59      9.19 o
  -1  17   2       20.43       18.87      3.15 o
   0  17   2      173.34      174.15      4.26 o
   1  17   2       24.59       24.16      2.22 o
   2  17   2       11.49       13.00      1.83 o
   3  17   2       42.77       39.96      4.73 o
   4  17   2       73.46       70.52      3.71 o
   5  17   2        0.45        1.42      1.63 o
  -5  18   2        1.35       -1.53      1.53 o
  -4  18   2       65.59       69.97      4.26 o
  -3  18   2       22.78       27.59      2.00 o
  -2  18   2       35.06       38.86      2.16 o
  -1  18   2        2.51        2.81      1.50 o
   0  18   2        0.92       -1.21      1.24 o
   1  18   2       41.32       38.09      3.98 o
   2  18   2        2.56        1.82      1.42 o
   3  18   2        1.95        0.77      1.42 o
   4  18   2        0.38       -1.33      1.33 o
   5  18   2       15.19       15.57      2.27 o
  -4  19   2        1.97        1.22      1.38 o
  -3  19   2       11.40        7.87      1.60 o
  -2  19   2       36.54       33.68      2.49 o
  -1  19   2       14.55       16.99      2.16 o
   0  19   2       18.09       15.97      2.10 o
   1  19   2        9.05        7.63      1.77 o
   2  19   2        3.34       -0.87      1.37 o
   3  19   2        2.23        1.53      2.50 o
   4  19   2        1.16        0.74      1.56 o
  -3  20   2       21.28       21.13      2.49 o
  -2  20   2       34.42       35.22      2.68 o
  -1  20   2        0.01       -1.44      1.44 o
   0  20   2       18.69       18.62      2.78 o
   1  20   2        1.30       -0.51      1.42 o
   2  20   2        0.01       -1.42      1.42 o
   3  20   2        0.63       -1.44      1.47 o
  -2  21   2        2.19        1.22      1.63 o
  -1  21   2        3.18        0.37      1.57 o
   0  21   2        6.97        4.73      1.83 o
   1  21   2        8.45        9.35      2.03 o
  -9   0   3        0.28       -1.48      1.48 o
  -7   0   3       11.14       13.96      1.44 o
  -5   0   3      224.47      208.89      4.27 o
  -3   0   3      119.99       94.10      2.04 o
  -1   0   3        5.32        7.23      0.74 o
   1   0   3     1109.03      980.76     87.46 o
   3   0   3      194.18      169.16      5.48 o
   5   0   3       25.04       22.46      2.22 o
   7   0   3      180.87      180.31      5.94 o
   9   0   3       24.83       32.62      3.52 o
 -10   1   3        0.20       -0.90      1.08 o
  -9   1   3        0.90        0.09      1.18 o
  -8   1   3        0.45       -0.92      0.92 o
  -7   1   3       26.80       24.87      1.39 o
  -6   1   3      188.90      203.57      3.11 o
  -5   1   3       40.16       34.91      1.21 o
  -4   1   3      631.36      511.36     25.69 o
  -3   1   3      324.55      279.14     10.12 o
  -2   1   3      375.97      357.67     23.20 o
  -1   1   3     2693.64     3421.14    283.38 o
   0   1   3       87.04       86.36      9.55 o
   1   1   3        8.07        7.06      0.39 o
   2   1   3      401.36      430.54      9.89 o
   3   1   3       16.43       11.94      0.67 o
   4   1   3        0.28       -0.39      0.39 o
   5   1   3       37.18       39.44      1.42 o
   6   1   3      468.28      493.31      6.18 o
   7   1   3      102.27      109.36      3.47 o
   8   1   3       20.41       20.28      1.71 o
   9   1   3        9.65       14.55      1.71 o
 -10   2   3        6.40        5.87      1.45 o
  -9   2   3       36.19       39.36      3.15 o
  -8   2   3        0.02       -0.92      0.92 o
  -7   2   3        9.29        7.74      0.99 o
  -6   2   3      120.94      134.63      2.32 o
  -5   2   3       65.96       68.01      1.57 o
  -4   2   3        3.23        2.62      0.61 o
  -3   2   3      122.72      119.64      5.43 o
  -2   2   3      698.76      670.87     56.92 o
  -1   2   3       24.36       26.20      2.68 o
   0   2   3       13.83       16.88      1.45 o
   1   2   3      584.62      541.73     34.43 o
   2   2   3      206.33      176.85      5.84 o
   3   2   3      140.45      139.44      3.64 o
   4   2   3      466.43      453.04      8.12 o
   5   2   3       14.20        9.82      0.88 o
   6   2   3       38.46       33.14      1.43 o
   7   2   3      199.11      207.69      9.29 o
   8   2   3        0.03        0.58      1.03 o
   9   2   3       21.25       25.88      2.00 o
 -10   3   3        3.12        4.13      1.56 o
  -9   3   3        7.07        4.74      1.21 o
  -8   3   3        0.33       -0.78      0.78 o
  -7   3   3       88.26       87.82      2.14 o
  -6   3   3      250.29      220.88      2.96 o
  -5   3   3      172.45      142.98      7.98 o
  -4   3   3     2227.54     1997.03     59.48 o
  -3   3   3        0.11        0.45      0.27 o
  -2   3   3      525.85      507.82     35.99 o
  -1   3   3      258.39      317.45     26.22 o
   0   3   3      596.81      579.03     39.52 o
   1   3   3       23.24       32.24      2.18 o
   2   3   3      235.86      248.49     14.89 o
   3   3   3      731.79      693.87     12.82 o
   4   3   3      338.65      309.98      3.19 o
   5   3   3        7.91        7.65      0.78 o
   6   3   3       22.42       19.13      1.22 o
   7   3   3       16.49       13.24      1.42 o
   8   3   3        2.72        2.59      1.18 o
   9   3   3       13.30       18.00      1.85 o
 -10   4   3        4.76        7.41      1.41 o
  -9   4   3        0.12       -0.90      0.99 o
  -8   4   3       27.64       26.03      1.60 o
  -7   4   3       53.72       57.92      1.64 o
  -6   4   3      325.11      321.61      6.81 o
  -5   4   3      173.99      161.83      5.57 o
  -4   4   3     1456.74     1262.66     47.32 o
  -3   4   3     1632.72     1483.05     83.21 o
  -2   4   3     1616.06     1652.45    115.88 o
  -1   4   3     5255.12     6395.28    552.58 o
   0   4   3      127.54      152.57     12.32 o
   1   4   3       50.41       39.21      7.42 o
   2   4   3     1200.57     1276.18     83.63 o
   3   4   3      519.49      555.75     13.34 o
   4   4   3      280.76      264.04      2.69 o
   5   4   3       85.97       76.89      4.59 o
   6   4   3      227.62      222.79     11.87 o
   7   4   3       19.27       20.70      1.60 o
   8   4   3        0.55        0.56      1.03 o
   9   4   3        0.26       -0.79      1.06 o
  -9   5   3        0.71        0.10      1.24 o
  -8   5   3       25.43       27.26      2.22 o
  -7   5   3       28.69       31.80      1.39 o
  -6   5   3      100.76       95.94      5.40 o
  -5   5   3      436.71      361.37     27.31 o
  -4   5   3       29.17       23.52      2.08 o
  -3   5   3        4.50        5.02      1.85 o
  -2   5   3     1071.97     1124.21     98.58 o
  -1   5   3      152.03      191.60     14.93 o
   0   5   3      249.48      273.81     24.34 o
   1   5   3      897.49     1020.36     88.71 o
   2   5   3      232.14      314.90     17.91 o
   3   5   3        0.43        0.17      0.49 o
   4   5   3       30.90       25.24      1.21 o
   5   5   3       53.71       44.80      3.47 o
   6   5   3       76.81       73.03      5.29 o
   7   5   3        5.19        4.49      1.10 o
   8   5   3       22.47       28.91      3.34 o
   9   5   3        0.22       -0.08      1.42 o
  -9   6   3       25.47       28.59      2.29 o
  -8   6   3        8.42       11.14      1.63 o
  -7   6   3       27.37       25.09      1.57 o
  -6   6   3       18.45       16.70      1.21 o
  -5   6   3       23.25       20.46      1.08 o
  -4   6   3       41.31       41.41      5.36 o
  -3   6   3     1270.95     1286.11     82.19 o
  -2   6   3       87.88      116.05     10.63 o
  -1   6   3      285.48      327.33     28.75 o
   0   6   3       44.03       60.12      4.29 o
   1   6   3      569.30      671.86     61.57 o
   2   6   3       10.89       17.80      1.66 o
   3   6   3      355.18      389.25      4.19 o
   4   6   3        0.35        0.06      0.58 o
   5   6   3       22.39       25.60      1.42 o
   6   6   3       68.56       62.87      4.45 o
   7   6   3       98.87      107.16      5.01 o
   8   6   3       13.76       13.96      1.97 o
  -9   7   3       17.00       19.76      2.08 o
  -8   7   3        0.88        0.99      1.30 o
  -7   7   3      136.78      137.54      8.06 o
  -6   7   3      249.06      224.20     18.38 o
  -5   7   3      130.96      121.29      8.65 o
  -4   7   3       59.76       55.11      3.75 o
  -3   7   3       69.22       64.91      5.49 o
  -2   7   3      764.44      849.89     89.98 o
  -1   7   3       59.17       78.75      6.87 o
   0   7   3       48.33       61.16      4.90 o
   1   7   3     1601.08     1949.61    154.07 o
   2   7   3       67.74       90.76      8.76 o
   3   7   3       39.10       48.76      1.75 o
   4   7   3       19.42       17.65      1.82 o
   5   7   3      157.35      146.52     11.29 o
   6   7   3       10.12       11.27      1.57 o
   7   7   3        0.22       -1.20      1.20 o
   8   7   3        3.03        2.05      1.50 o
  -9   8   3        0.99        0.93      1.85 o
  -8   8   3       31.83       35.32      2.36 o
  -7   8   3      159.36      151.23      8.25 o
  -6   8   3       28.73       28.00      2.65 o
  -5   8   3        6.47        6.81      0.91 o
  -4   8   3       46.26       50.35      3.61 o
  -3   8   3       18.69       18.45      1.84 o
  -2   8   3      431.32      482.46     43.84 o
  -1   8   3      932.59      999.68     82.36 o
   0   8   3     2055.69     2304.15    169.62 o
   1   8   3       12.04       12.43      1.61 o
   2   8   3        3.43        3.92      1.14 o
   3   8   3       49.56       41.03      2.83 o
   4   8   3        1.36       -0.06      0.64 o
   5   8   3       89.11       78.42      7.04 o
   6   8   3        5.84        4.21      1.37 o
   7   8   3       25.13       25.67      2.22 o
   8   8   3       10.53       14.65      2.10 o
  -9   9   3        0.20       -0.48      1.54 o
  -8   9   3       29.87       31.36      1.99 o
  -7   9   3        6.77        9.00      1.34 o
  -6   9   3        0.39       -0.32      0.78 o
  -5   9   3        1.70        1.05      0.78 o
  -4   9   3       10.83       11.80      2.27 o
  -3   9   3      166.45      170.88     15.96 o
  -2   9   3      628.01      676.78     69.68 o
  -1   9   3       36.90       32.09      2.73 o
   0   9   3        0.59        0.45      0.45 o
   1   9   3      155.75      195.26     14.49 o
   2   9   3       13.21       15.98      3.29 o
   3   9   3      190.62      214.72     10.06 o
   4   9   3       17.84       12.58      1.14 o
   5   9   3       75.82       63.58      6.30 o
   6   9   3       73.47       76.37      5.10 o
   7   9   3        7.93        7.67      1.69 o
   8   9   3        1.81        4.52      1.69 o
  -9  10   3        1.40        0.94      1.47 o
  -8  10   3       41.78       48.66      2.34 o
  -7  10   3      111.03      110.91      5.47 o
  -6  10   3       13.39       11.06      1.44 o
  -5  10   3       28.35       30.96      3.35 o
  -4  10   3      169.57      162.79     13.12 o
  -3  10   3       21.94       22.66      2.18 o
  -2  10   3      336.47      358.99     33.93 o
  -1  10   3       80.83       84.67      7.65 o
   0  10   3      531.82      616.67     11.23 o
   1  10   3       21.54       21.65      1.24 o
   2  10   3      207.54      246.06     20.90 o
   3  10   3      245.19      249.86     12.87 o
   4  10   3        2.96        3.61      1.18 o
   5  10   3        6.79        4.54      2.22 o
   6  10   3       52.09       56.16      2.68 o
   7  10   3        1.00        2.66      1.37 o
   8  10   3        6.34        7.41      1.83 o
  -8  11   3       15.46       18.91      2.32 o
  -7  11   3        2.75        1.38      1.29 o
  -6  11   3        8.84        7.97      1.06 o
  -5  11   3      122.45      108.08      8.32 o
  -4  11   3      185.62      161.75     14.57 o
  -3  11   3       68.85       66.15      5.90 o
  -2  11   3        3.40        0.59      0.58 o
  -1  11   3      135.00      146.59     12.73 o
   0  11   3       65.66       72.71      1.85 o
   1  11   3      665.34      776.58     55.65 o
   2  11   3       13.92       18.48      2.69 o
   3  11   3       22.03       22.39      1.38 o
   4  11   3       58.29       54.70      5.93 o
   5  11   3       38.29       39.69      4.63 o
   6  11   3        1.88        0.10      1.24 o
   7  11   3       19.25       20.60      2.16 o
  -8  12   3        6.14        7.00      2.50 o
  -7  12   3        1.90        0.83      1.12 o
  -6  12   3        5.66        4.23      1.35 o
  -5  12   3       17.74       19.54      1.50 o
  -4  12   3       22.57       14.85      2.14 o
  -3  12   3      128.03      131.18     12.08 o
  -2  12   3      616.91      574.17     50.46 o
  -1  12   3      351.93      422.98      7.43 o
   0  12   3      165.98      168.09      5.68 o
   1  12   3      111.78      134.83      8.57 o
   2  12   3       53.06       48.13      5.14 o
   3  12   3      184.11      196.91     16.79 o
   4  12   3       47.62       44.80      3.89 o
   5  12   3        0.61       -0.60      1.11 o
   6  12   3        0.60        0.76      1.24 o
   7  12   3       40.43       50.96      2.95 o
  -8  13   3        0.03        0.89      1.54 o
  -7  13   3       44.87       49.04      2.89 o
  -6  13   3        0.39       -0.83      0.83 o
  -5  13   3        0.64       -0.74      0.80 o
  -4  13   3       20.59       20.92      1.48 o
  -3  13   3      171.12      162.13     12.10 o
  -2  13   3        7.64        6.97      1.14 o
  -1  13   3       33.33       45.44      1.81 o
   0  13   3      151.33      162.96      3.12 o
   1  13   3       18.07       22.59      1.52 o
   2  13   3       10.40       13.77      1.69 o
   3  13   3      293.80      290.42     27.11 o
   4  13   3        5.35        7.76      3.61 o
   5  13   3        5.36        2.07      1.37 o
   6  13   3        6.72        4.21      1.76 o
   7  13   3        8.76       11.34      2.13 o
  -7  14   3        8.06        8.31      1.91 o
  -6  14   3        1.40       -0.83      0.83 o
  -5  14   3        3.65        2.01      0.93 o
  -4  14   3       24.00       19.20      1.68 o
  -3  14   3        4.85        6.20      1.15 o
  -2  14   3       35.30       43.19      3.06 o
  -1  14   3      575.30      624.97      8.35 o
   0  14   3      110.13      113.87      4.76 o
   1  14   3      148.12      159.84     14.02 o
   2  14   3      440.56      424.28     22.86 o
   3  14   3       65.35       73.56     10.75 o
   4  14   3      408.74      409.13     34.27 o
   5  14   3        3.46        3.08      1.37 o
   6  14   3        0.24       -0.55      1.37 o
  -7  15   3        0.58       -0.89      1.54 o
  -6  15   3        9.83        6.72      1.39 o
  -5  15   3       10.53       10.28      1.68 o
  -4  15   3       21.53       24.99      2.35 o
  -3  15   3      109.80       94.37      7.03 o
  -2  15   3       77.10       73.25      2.83 o
  -1  15   3       67.98       62.45      2.36 o
   0  15   3      316.20      331.67      7.93 o
   1  15   3      149.74      164.46      3.99 o
   2  15   3      371.12      357.32     29.16 o
   3  15   3       39.52       37.73      4.73 o
   4  15   3       98.87       97.69      5.28 o
   5  15   3        7.25        6.61      1.69 o
   6  15   3        0.52       -0.11      1.37 o
  -6  16   3        0.29       -1.48      1.48 o
  -5  16   3       65.94       76.38      6.64 o
  -4  16   3        0.12       -0.42      1.04 o
  -3  16   3       67.12       79.26      5.66 o
  -2  16   3        1.52        0.78      1.13 o
  -1  16   3       47.04       40.93      2.41 o
   0  16   3        4.36        5.45      1.56 o
   1  16   3      250.72      247.42     15.77 o
   2  16   3       17.25       16.81      1.95 o
   3  16   3      165.73      152.80     17.62 o
   4  16   3        6.73        8.37      1.77 o
   5  16   3        0.23       -1.24      1.24 o
  -6  17   3        8.64       12.61      2.26 o
  -5  17   3        0.03       -1.37      1.37 o
  -4  17   3       16.70       19.96      3.53 o
  -3  17   3       11.44        9.60      1.49 o
  -2  17   3       37.61       38.98      2.08 o
  -1  17   3      175.05      166.16      3.68 o
   0  17   3      122.91      111.85      3.59 o
   1  17   3       16.02       17.27      1.95 o
   2  17   3       30.25       29.74      3.43 o
   3  17   3        9.16        7.58      1.69 o
   4  17   3        0.07       -0.90      1.33 o
   5  17   3        3.19        4.69      1.74 o
  -5  18   3       14.59       12.68      2.27 o
  -4  18   3        0.76       -0.82      1.30 o
  -3  18   3        2.70        1.43      1.30 o
  -2  18   3      170.42      172.41      7.24 o
  -1  18   3        4.60        6.30      2.78 o
   0  18   3       12.05       11.96      1.90 o
   1  18   3        0.55        0.15      1.29 o
   2  18   3       17.59       17.47      2.41 o
   3  18   3        0.76       -0.15      1.42 o
   4  18   3        0.22       -1.37      1.37 o
  -4  19   3       30.33       20.37      2.53 o
  -3  19   3       40.57       45.09      2.43 o
  -2  19   3        4.03        4.91      1.70 o
  -1  19   3        4.04        2.91      1.63 o
   0  19   3        0.01       -0.17      1.37 o
   1  19   3       28.04       31.47      2.48 o
   2  19   3        1.48        0.63      1.67 o
   3  19   3       14.71       16.90      2.22 o
  -3  20   3       10.91       12.56      2.32 o
  -2  20   3        1.28        0.74      1.57 o
  -1  20   3        9.25       10.51      1.97 o
   0  20   3        2.22        0.27      1.50 o
   1  20   3        5.52        7.42      1.90 o
   2  20   3        9.17        7.02      1.90 o
  -1  21   3        0.30       -0.85      1.50 o
   0  21   3        5.44        7.04      1.97 o
  -8   0   4       12.07       10.37      2.13 o
  -6   0   4       15.43       15.11      1.10 o
  -4   0   4     2307.14     2166.97     53.79 o
  -2   0   4      639.24      707.51    110.99 o
   0   0   4       47.71       37.85      6.08 o
   2   0   4     1654.30     1720.96     52.81 o
   4   0   4        2.95        1.02      0.92 o
   6   0   4       12.31       13.07      1.57 o
   8   0   4       14.25       14.65      1.97 o
 -10   1   4        1.49        2.22      2.04 o
  -9   1   4       42.11       49.61      2.49 o
  -8   1   4       19.51       19.58      1.29 o
  -7   1   4        3.83        1.66      0.72 o
  -6   1   4       15.60       12.70      0.79 o
  -5   1   4       24.78       24.87      1.31 o
  -4   1   4       28.23       24.85      2.78 o
  -3   1   4      121.71      118.58      9.20 o
  -2   1   4      319.38      394.96     28.88 o
  -1   1   4       85.37      108.99     12.40 o
   0   1   4      765.22      838.05    118.12 o
   1   1   4       31.29       35.59      2.35 o
   2   1   4        0.00        2.69      0.81 o
   3   1   4       23.37       13.76      0.78 o
   4   1   4      853.73      842.28     16.60 o
   5   1   4      114.09       98.13      2.60 o
   6   1   4       10.34        9.91      0.99 o
   7   1   4      150.36      157.83     13.45 o
   8   1   4       16.30       21.68      1.82 o
 -10   2   4        9.22       13.53      2.78 o
  -9   2   4        1.51        0.33      0.99 o
  -8   2   4       32.26       30.91      1.76 o
  -7   2   4       53.53       48.44      1.54 o
  -6   2   4       18.01       18.96      0.92 o
  -5   2   4        4.27        2.57      0.48 o
  -4   2   4      151.95      144.07      5.15 o
  -3   2   4        2.71        1.61      0.52 o
  -2   2   4      184.41      235.14     23.18 o
  -1   2   4      423.79      469.83     40.81 o
   0   2   4       50.89       44.56      3.49 o
   1   2   4       56.14       63.22      3.48 o
   2   2   4     1396.94     1343.97     38.24 o
   3   2   4       38.51       41.98      1.20 o
   4   2   4      721.68      687.85      9.11 o
   5   2   4        2.37        0.52      0.54 o
   6   2   4        3.41        4.42      0.89 o
   7   2   4      124.43      138.81      3.61 o
   8   2   4       20.52       24.49      2.54 o
 -10   3   4        0.12       -0.56      1.85 o
  -9   3   4       16.65       21.39      2.22 o
  -8   3   4      138.97      149.94      2.64 o
  -7   3   4       61.25       50.16      1.43 o
  -6   3   4       48.52       42.96      1.67 o
  -5   3   4       48.45       52.97      1.20 o
  -4   3   4     1247.84     1137.79     64.36 o
  -3   3   4     1425.85     1551.07    119.72 o
  -2   3   4      522.19      640.97     46.58 o
  -1   3   4       21.85       24.40      1.78 o
   0   3   4      546.74      592.95     34.45 o
   1   3   4       89.40      103.21      6.79 o
   2   3   4      235.85      257.32     11.15 o
   3   3   4       65.94       65.16      1.88 o
   4   3   4        2.23        1.43      0.53 o
   5   3   4        0.05       -0.54      0.54 o
   6   3   4       59.98       54.99      1.89 o
   7   3   4        2.35        1.00      1.34 o
   8   3   4        8.57        8.11      1.46 o
 -10   4   4        3.39        9.64      2.59 o
  -9   4   4        2.02        1.41      1.58 o
  -8   4   4       10.34        8.35      1.09 o
  -7   4   4      112.72      113.25      2.66 o
  -6   4   4       13.30       15.96      1.25 o
  -5   4   4      174.50      164.43      5.72 o
  -4   4   4     1327.04     1327.06     94.82 o
  -3   4   4      273.83      288.07     15.56 o
  -2   4   4      953.75     1099.40     76.28 o
  -1   4   4      397.34      410.90     30.91 o
   0   4   4        9.93       10.02      3.54 o
   1   4   4      216.47      184.87     14.20 o
   2   4   4      767.69      791.15     50.76 o
   3   4   4       79.47       86.15      4.12 o
   4   4   4       37.80       34.81      1.26 o
   5   4   4        4.75        6.21      0.88 o
   6   4   4        0.93       -0.54      0.71 o
   7   4   4        6.14        3.66      0.98 o
   8   4   4        0.14       -1.11      1.11 o
  -9   5   4        6.41        8.98      3.71 o
  -8   5   4      111.75      114.92      2.86 o
  -7   5   4       56.92       54.83      1.77 o
  -6   5   4      147.70      132.35      4.39 o
  -5   5   4       34.03       30.00      1.44 o
  -4   5   4     2165.31     2056.99    104.60 o
  -3   5   4     3224.63     3272.34    194.34 o
  -2   5   4       19.50       14.12      0.69 o
  -1   5   4     1027.54     1307.54    108.27 o
   0   5   4      598.83      723.60     60.25 o
   1   5   4        2.13        1.75      0.51 o
   2   5   4      296.41      336.80     23.42 o
   3   5   4       50.39       62.34      3.21 o
   4   5   4       99.99       94.31      4.56 o
   5   5   4       36.30       38.56      4.11 o
   6   5   4        9.79        9.70      1.73 o
   7   5   4       21.64       20.66      1.81 o
   8   5   4        2.90        2.81      1.50 o
  -9   6   4       14.64       15.25      3.80 o
  -8   6   4        0.81       -0.45      1.33 o
  -7   6   4        0.61       -0.77      0.77 o
  -6   6   4        3.52        5.29      1.29 o
  -5   6   4      142.50      120.72      6.49 o
  -4   6   4        1.47        0.26      0.64 o
  -3   6   4     1982.04     1915.65    154.91 o
  -2   6   4     3325.42     4001.17    321.80 o
  -1   6   4        1.00        1.08      0.43 o
   0   6   4        0.26        1.12      0.61 o
   1   6   4     1972.55     2246.58    194.48 o
   2   6   4       37.89       32.53      3.05 o
   3   6   4        1.09        0.99      0.56 o
   4   6   4       66.19       74.53      2.40 o
   5   6   4      291.95      267.07     16.61 o
   6   6   4      200.33      207.29     14.94 o
   7   6   4        1.23        1.11      1.31 o
   8   6   4        0.73       -0.15      1.37 o
  -9   7   4        8.77        8.13      3.71 o
  -8   7   4       71.86       78.84      3.52 o
  -7   7   4       45.66       46.63      2.14 o
  -6   7   4      143.06      136.37      8.11 o
  -5   7   4      112.86       98.90      4.94 o
  -4   7   4      355.80      363.50     26.17 o
  -3   7   4       66.23       67.81      5.37 o
  -2   7   4      184.56      220.30     21.86 o
  -1   7   4      371.38      414.32     34.09 o
   0   7   4      613.45      708.83     49.77 o
   1   7   4      609.65      699.85     64.88 o
   2   7   4       39.20       49.03      2.73 o
   3   7   4       35.62       33.32      1.87 o
   4   7   4       84.92       81.66      3.21 o
   5   7   4        9.43       13.43      1.24 o
   6   7   4       39.89       34.61      2.28 o
   7   7   4        2.40        2.99      1.95 o
   8   7   4        0.52       -0.35      1.37 o
  -9   8   4       25.16       28.37      2.59 o
  -8   8   4        0.44       -1.26      1.26 o
  -7   8   4       19.64       17.50      1.54 o
  -6   8   4        2.04        0.10      0.79 o
  -5   8   4      247.92      218.90     14.95 o
  -4   8   4      109.66      132.85      9.21 o
  -3   8   4       12.49       15.37      1.47 o
  -2   8   4       69.80       74.13      6.57 o
  -1   8   4       36.30       41.82      3.37 o
   0   8   4      242.65      283.28     22.11 o
   1   8   4       41.89       53.78      5.34 o
   2   8   4      220.20      285.31     27.38 o
   3   8   4      328.99      357.34     19.99 o
   4   8   4        0.02        0.08      0.73 o
   5   8   4      129.30      132.58      9.00 o
   6   8   4        6.39       10.30      2.50 o
   7   8   4       75.05       76.35      3.21 o
   8   8   4        2.01        1.88      1.50 o
  -9   9   4        0.50        0.77      1.57 o
  -8   9   4        1.83        0.80      1.51 o
  -7   9   4      100.83      103.88      4.62 o
  -6   9   4      152.24      152.60      9.13 o
  -5   9   4       55.17       49.23      3.67 o
  -4   9   4       52.66       46.80      2.70 o
  -3   9   4      356.67      374.72     31.24 o
  -2   9   4        0.68        0.07      0.50 o
  -1   9   4        0.17        0.04      0.46 o
   0   9   4       15.38       23.00      1.52 o
   1   9   4       42.38       38.95      3.89 o
   2   9   4        0.60        2.12      0.73 o
   3   9   4      233.47      239.48     13.03 o
   4   9   4       43.45       34.33      2.33 o
   5   9   4       21.46       21.14      2.32 o
   6   9   4       92.42       87.75      6.49 o
   7   9   4        6.72        5.93      1.70 o
   8   9   4        3.90        6.73      1.77 o
  -8  10   4       12.70       16.08      2.18 o
  -7  10   4       15.58       16.83      2.87 o
  -6  10   4       98.15       82.12      9.92 o
  -5  10   4       78.53       79.96      5.85 o
  -4  10   4        0.37        0.77      1.12 o
  -3  10   4        0.04       -0.58      0.58 o
  -2  10   4       75.27       82.21      6.64 o
  -1  10   4       66.94       74.95      7.83 o
   0  10   4      135.69      127.39     10.54 o
   1  10   4       16.95       18.73      1.36 o
   2  10   4      410.52      460.74     40.60 o
   3  10   4       84.69       93.78      5.17 o
   4  10   4       18.44       21.56      1.49 o
   5  10   4      345.98      338.04     24.23 o
   6  10   4       76.12       82.03      8.25 o
   7  10   4        3.12        3.95      1.50 o
  -8  11   4        1.47       -0.36      1.76 o
  -7  11   4        3.88        0.22      1.07 o
  -6  11   4        0.76       -0.14      0.95 o
  -5  11   4        8.10        6.27      1.16 o
  -4  11   4      617.99      598.41     46.39 o
  -3  11   4      423.74      428.47     35.12 o
  -2  11   4        0.20        1.48      0.69 o
  -1  11   4       17.53       21.46      2.51 o
   0  11   4        0.25        0.32      0.97 o
   1  11   4       18.07       19.10      1.62 o
   2  11   4      303.54      334.57     28.52 o
   3  11   4       35.84       36.77      1.78 o
   4  11   4      159.68      153.23     11.31 o
   5  11   4        0.00       -0.87      1.02 o
   6  11   4       24.46       22.04      2.16 o
   7  11   4        1.18        0.44      1.37 o
  -8  12   4        2.31        1.21      1.57 o
  -7  12   4        6.70        5.78      1.65 o
  -6  12   4        1.04        0.76      1.01 o
  -5  12   4        2.29        0.42      0.95 o
  -4  12   4       40.41       37.66      3.18 o
  -3  12   4      304.58      300.50     24.83 o
  -2  12   4      977.23      952.08     91.15 o
  -1  12   4        1.08        0.08      0.96 o
   0  12   4       15.73       15.41      1.25 o
   1  12   4      533.44      619.75     41.24 o
   2  12   4      361.73      403.70     32.14 o
   3  12   4       14.63       16.56      3.89 o
   4  12   4        3.07        3.34      1.33 o
   5  12   4       11.51       11.08      3.06 o
   6  12   4       12.60       13.06      1.90 o
   7  12   4        0.02       -0.66      1.37 o
  -8  13   4        3.90        2.66      2.69 o
  -7  13   4        5.23        6.42      1.34 o
  -6  13   4        4.58        3.98      1.21 o
  -5  13   4       12.07        9.79      1.32 o
  -4  13   4        0.08       -0.78      0.78 o
  -3  13   4        4.97        6.63      1.30 o
  -2  13   4       19.41       19.96      2.18 o
  -1  13   4        0.24       -0.84      0.84 o
   0  13   4       38.09       42.95      1.95 o
   1  13   4      192.81      216.77     19.26 o
   2  13   4       92.98       92.59      6.45 o
   3  13   4       29.88       31.19      5.47 o
   4  13   4       55.95       47.63      3.80 o
   5  13   4        4.03        3.54      1.42 o
   6  13   4       24.77       24.70      2.35 o
  -7  14   4       12.76       14.23      1.76 o
  -6  14   4        7.24        4.91      1.30 o
  -5  14   4       10.12        4.44      1.21 o
  -4  14   4      157.01      116.90     12.97 o
  -3  14   4       53.67       46.28      3.36 o
  -2  14   4      207.78      224.43      9.16 o
  -1  14   4        8.06        7.14      1.42 o
   0  14   4       51.60       48.54      2.22 o
   1  14   4      268.75      277.99     19.63 o
   2  14   4       51.69       49.14      9.45 o
   3  14   4        0.46        0.74      1.76 o
   4  14   4       56.54       59.04      5.00 o
   5  14   4       15.31       16.94      2.03 o
   6  14   4       11.09       17.60      6.21 o
  -7  15   4        7.74       10.59      2.59 o
  -6  15   4        4.40        2.90      1.24 o
  -5  15   4       15.68       11.44      1.50 o
  -4  15   4        0.08       -0.99      0.99 o
  -3  15   4      184.08      176.58     10.58 o
  -2  15   4        3.14        1.12      1.08 o
  -1  15   4      141.50      165.03      4.21 o
   0  15   4      157.55      157.15      9.19 o
   1  15   4       68.93       71.64      4.70 o
   2  15   4       45.86       45.05      3.24 o
   3  15   4        5.86        5.31      1.56 o
   4  15   4       31.82       29.81      2.29 o
   5  15   4       42.28       44.88      2.74 o
  -6  16   4       23.21       19.52      2.65 o
  -5  16   4        1.38       -0.08      1.12 o
  -4  16   4        0.58       -0.56      1.47 o
  -3  16   4        0.92       -0.93      1.33 o
  -2  16   4       92.09       98.59      2.77 o
  -1  16   4      407.40      417.80     12.18 o
   0  16   4        0.00        0.29      1.19 o
   1  16   4       33.89       31.05      2.41 o
   2  16   4      124.36      118.17      9.18 o
   3  16   4        6.09        8.75      1.69 o
   4  16   4       23.21       25.45      2.36 o
   5  16   4       14.61       13.72      2.03 o
  -6  17   4        0.37       -0.93      1.71 o
  -5  17   4        5.45        2.56      2.32 o
  -4  17   4       41.24       37.00      3.15 o
  -3  17   4        1.51       -0.62      1.50 o
  -2  17   4        6.47        7.81      1.46 o
  -1  17   4       29.35       31.36      2.03 o
   0  17   4        0.00       -0.47      1.29 o
   1  17   4       50.62       55.70      4.08 o
   2  17   4       47.53       44.81      4.08 o
   3  17   4        6.46        7.84      1.69 o
   4  17   4        0.17        0.11      1.50 o
  -5  18   4       18.23       18.05      2.58 o
  -4  18   4        6.58        9.19      2.14 o
  -3  18   4       23.79       21.41      2.42 o
  -2  18   4      144.68      135.48      6.68 o
  -1  18   4      133.68      119.30      5.26 o
   0  18   4       63.51       64.06      4.63 o
   1  18   4       39.72       34.95      5.93 o
   2  18   4        0.58       -1.67      1.95 o
   3  18   4        4.35        3.65      1.63 o
   4  18   4        2.13       -0.04      1.63 o
  -4  19   4      151.21      153.37      8.62 o
  -3  19   4       15.17       13.74      2.32 o
  -2  19   4        9.34        8.35      2.00 o
  -1  19   4       54.42       53.57      4.45 o
   0  19   4       90.86       90.34      3.53 o
   1  19   4       10.11        9.84      1.91 o
   2  19   4       22.38       25.04      2.40 o
   3  19   4       26.31       30.32      2.66 o
  -3  20   4       11.90       15.20      2.45 o
  -2  20   4        1.39        0.00      2.04 o
  -1  20   4        1.09        2.96      2.59 o
   0  20   4       13.53        9.82      2.96 o
   1  20   4        0.21        0.13      1.50 o
  -7   0   5       24.94       25.14      1.52 o
  -5   0   5       71.09       71.20      1.95 o
  -3   0   5      658.38      746.13    110.77 o
  -1   0   5      771.35      856.77    216.33 o
   1   0   5      277.11      271.19     23.15 o
   3   0   5       57.77       53.64      1.90 o
   5   0   5     1200.96     1160.36     61.48 o
   7   0   5      117.69      109.58      5.01 o
  -8   1   5       51.04       53.90      2.06 o
  -7   1   5       41.87       44.40      1.35 o
  -6   1   5       14.80       13.90      0.82 o
  -5   1   5       37.65       29.95      1.12 o
  -4   1   5      230.33      246.29     15.20 o
  -3   1   5       35.79       41.02      3.68 o
  -2   1   5       30.81       37.91      4.01 o
  -1   1   5       22.82       22.88      3.21 o
   0   1   5      137.16      153.72     14.72 o
   1   1   5       30.22       29.18      1.72 o
   2   1   5     1219.52     1172.86     56.34 o
   3   1   5       99.10      119.59      2.19 o
   4   1   5      625.28      562.07      8.41 o
   5   1   5      111.43       91.09      3.59 o
   6   1   5       18.46       16.45      1.11 o
   7   1   5        4.56        6.79      1.38 o
   8   1   5        4.96        6.81      1.49 o
  -8   2   5       67.27       74.65      2.50 o
  -7   2   5       43.13       45.11      3.87 o
  -6   2   5        7.46        6.51      0.91 o
  -5   2   5       54.21       58.75      2.95 o
  -4   2   5       22.30       35.24      3.35 o
  -3   2   5      344.24      357.41     42.20 o
  -2   2   5      227.80      289.18     27.92 o
  -1   2   5      224.73      241.39     19.34 o
   0   2   5     2994.84     3233.18    262.59 o
   1   2   5      268.44      291.58     19.68 o
   2   2   5       90.96      101.45      4.66 o
   3   2   5      117.53      119.29      3.93 o
   4   2   5        2.24        2.40      0.61 o
   5   2   5      214.28      204.02      4.61 o
   6   2   5       79.59       70.71      2.01 o
   7   2   5       25.97       31.25      1.66 o
   8   2   5       11.66       17.55      1.75 o
  -8   3   5        1.88        0.69      1.28 o
  -7   3   5        0.25       -0.82      0.82 o
  -6   3   5      299.81      270.28      6.95 o
  -5   3   5      406.81      357.31     13.72 o
  -4   3   5        1.15        0.45      0.47 o
  -3   3   5      888.90     1041.45     92.79 o
  -2   3   5      629.31      775.18     65.46 o
  -1   3   5       59.59       87.32      7.68 o
   0   3   5     1397.06     1621.27    111.69 o
   1   3   5        8.98        4.90      0.47 o
   2   3   5     1041.84     1028.67     38.95 o
   3   3   5      150.08      144.71      2.12 o
   4   3   5       99.05       94.20      2.00 o
   5   3   5       38.01       36.90      1.34 o
   6   3   5       13.80       12.84      1.23 o
   7   3   5       27.64       26.96      1.60 o
   8   3   5        5.49        5.55      1.42 o
  -9   4   5        0.76       -0.85      1.33 o
  -8   4   5        1.29       -0.52      0.99 o
  -7   4   5       10.33        9.70      1.24 o
  -6   4   5       46.40       48.03      4.85 o
  -5   4   5       79.05       80.88      5.35 o
  -4   4   5     1212.44     1248.75     77.38 o
  -3   4   5        0.13        0.90      1.36 o
  -2   4   5      137.20      177.31     25.31 o
  -1   4   5        1.63        1.15      0.40 o
   0   4   5       93.65       76.40      5.80 o
   1   4   5      479.77      520.03     33.32 o
   2   4   5       68.51       67.60      2.72 o
   3   4   5       76.30       89.70      3.23 o
   4   4   5       18.21       14.70      0.97 o
   5   4   5      133.66      128.87      4.10 o
   6   4   5       24.39       22.01      1.91 o
   7   4   5       11.56       13.28      2.26 o
   8   4   5        6.64        7.22      1.83 o
  -9   5   5       25.61       30.50      2.45 o
  -8   5   5       47.98       52.88      2.74 o
  -7   5   5      139.06      142.58     11.42 o
  -6   5   5      390.56      387.83     26.40 o
  -5   5   5        0.18        3.35      2.46 o
  -4   5   5        0.47        0.69      0.58 o
  -3   5   5      146.77      180.63     14.39 o
  -2   5   5       38.89       60.80      5.94 o
  -1   5   5      368.19      480.87     33.92 o
   0   5   5       38.60       38.41      2.99 o
   1   5   5      539.85      559.80     43.98 o
   2   5   5      325.64      306.42     19.43 o
   3   5   5        0.24       -0.37      0.46 o
   4   5   5       35.97       26.81      1.24 o
   5   5   5       28.39       29.71      1.64 o
   6   5   5       19.63       22.80      1.64 o
   7   5   5       40.88       37.07      3.28 o
   8   5   5        3.74        5.15      3.71 o
  -9   6   5       39.78       45.79      2.89 o
  -8   6   5       63.47       62.92      4.87 o
  -7   6   5       41.39       41.37      3.70 o
  -6   6   5      255.53      243.28     22.72 o
  -5   6   5       35.56       33.67      4.25 o
  -4   6   5      381.78      400.47     28.26 o
  -3   6   5      331.82      373.96     27.37 o
  -2   6   5        9.41        7.95      2.07 o
  -1   6   5       55.44       59.41      5.28 o
   0   6   5      258.31      269.36     23.31 o
   1   6   5        0.07        2.01      1.41 o
   2   6   5       66.98       77.15      5.16 o
   3   6   5        6.15        6.15      1.00 o
   4   6   5       22.82       20.13      1.35 o
   5   6   5      295.75      287.03     21.09 o
   6   6   5       17.20       19.08      2.19 o
   7   6   5        0.51       -0.17      1.02 o
   8   6   5        0.29       -1.44      1.44 o
  -9   7   5        1.28        1.35      1.57 o
  -8   7   5        3.79        4.64      1.32 o
  -7   7   5       15.52       16.40      1.55 o
  -6   7   5       57.69       54.26      5.56 o
  -5   7   5      117.88      103.73     10.35 o
  -4   7   5       36.37       37.37      3.15 o
  -3   7   5       11.98       11.02      1.34 o
  -2   7   5       94.51      102.32      9.20 o
  -1   7   5      708.95      741.21     78.51 o
   0   7   5        1.40        1.93      0.45 o
   1   7   5       26.48       24.95      2.61 o
   2   7   5      136.09      165.69     15.80 o
   3   7   5        3.46        6.19      0.85 o
   4   7   5        0.06        0.01      0.96 o
   5   7   5        6.40        5.32      1.13 o
   6   7   5       11.43       10.59      1.32 o
   7   7   5       66.95       66.34      3.14 o
  -9   8   5        4.31        4.88      1.74 o
  -8   8   5        5.52        5.38      1.28 o
  -7   8   5       14.86       15.88      1.54 o
  -6   8   5       40.81       47.99      3.58 o
  -5   8   5      256.88      233.77     22.26 o
  -4   8   5      347.20      329.49     38.21 o
  -3   8   5       24.46       27.84      2.45 o
  -2   8   5      109.33      107.05      9.36 o
  -1   8   5      217.37      255.46     22.89 o
   0   8   5        8.51       13.76      2.25 o
   1   8   5       10.77       15.84      1.69 o
   2   8   5        0.52       -0.23      0.60 o
   3   8   5       25.92       18.83      1.32 o
   4   8   5      799.76      765.64     27.86 o
   5   8   5       55.43       53.91      2.10 o
   6   8   5       44.65       41.42      3.26 o
   7   8   5        0.66       -0.81      1.29 o
  -9   9   5        3.39        4.38      1.82 o
  -8   9   5        3.70        3.88      1.76 o
  -7   9   5       26.97       23.62      3.52 o
  -6   9   5      155.81      144.16     10.61 o
  -5   9   5      317.00      298.78     34.85 o
  -4   9   5       90.53       74.69      9.84 o
  -3   9   5        2.69        1.54      0.62 o
  -2   9   5       51.51       56.69      5.38 o
  -1   9   5       75.32       69.11      5.71 o
   0   9   5       80.87       95.88      8.24 o
   1   9   5       41.48       58.90      6.26 o
   2   9   5      104.15      120.01     10.83 o
   3   9   5      112.41      117.83      6.54 o
   4   9   5       51.04       60.17      3.13 o
   5   9   5       22.36       20.66      2.25 o
   6   9   5        2.72        2.69      1.44 o
   7   9   5        0.15       -1.29      1.29 o
  -8  10   5        0.35        0.95      1.43 o
  -7  10   5        2.70       -0.06      1.06 o
  -6  10   5       94.20       85.79      6.92 o
  -5  10   5        9.22       10.02      1.74 o
  -4  10   5      529.74      473.21     55.97 o
  -3  10   5      627.03      585.20     75.03 o
  -2  10   5      377.85      403.93     37.29 o
  -1  10   5      336.01      371.35     34.08 o
   0  10   5        0.11        0.20      0.58 o
   1  10   5      899.23     1036.39     89.04 o
   2  10   5        0.03       -0.52      1.10 o
   3  10   5       75.41       69.23      2.73 o
   4  10   5       84.34       88.91      3.74 o
   5  10   5       72.88       80.80      3.61 o
   6  10   5        1.60       -0.49      1.16 o
   7  10   5        2.07        4.78      1.63 o
  -8  11   5        2.23        3.18      1.57 o
  -7  11   5        1.51        0.54      1.06 o
  -6  11   5        3.41        3.16      1.15 o
  -5  11   5       78.97       67.37      8.72 o
  -4  11   5        1.46        0.46      0.95 o
  -3  11   5        2.02        0.35      0.84 o
  -2  11   5       73.82       77.78      6.88 o
  -1  11   5       47.98       49.30      4.74 o
   0  11   5      207.47      204.85     16.24 o
   1  11   5      577.60      710.80     60.43 o
   2  11   5      302.18      321.30     31.75 o
   3  11   5      123.91      107.76      4.72 o
   4  11   5        7.71        7.76      1.17 o
   5  11   5       10.68       11.51      1.69 o
   6  11   5        4.22        2.22      1.44 o
   7  11   5        2.51        2.96      1.57 o
  -8  12   5        0.45       -0.01      1.45 o
  -7  12   5        5.03        3.34      1.28 o
  -6  12   5        8.25        6.15      1.43 o
  -5  12   5        6.94        5.83      1.17 o
  -4  12   5       47.62       42.72      6.88 o
  -3  12   5      342.33      318.03     43.85 o
  -2  12   5       28.25       23.69      2.50 o
  -1  12   5        9.70       11.70      1.03 o
   0  12   5       68.65       79.83      3.48 o
   1  12   5       16.62       18.93      4.33 o
   2  12   5      621.13      725.41     49.54 o
   3  12   5       40.58       37.75      3.81 o
   4  12   5        3.83        4.01      1.37 o
   5  12   5        2.40        1.69      1.67 o
   6  12   5        4.36        2.51      1.47 o
  -7  13   5        6.65        5.32      1.30 o
  -6  13   5       25.41       21.71      2.50 o
  -5  13   5       50.07       38.73      4.94 o
  -4  13   5        9.01        7.93      1.32 o
  -3  13   5        3.61        1.95      1.04 o
  -2  13   5       22.26       27.49      4.00 o
  -1  13   5      549.31      566.96     53.00 o
   0  13   5       57.62       59.41      5.22 o
   1  13   5        1.10        1.16      1.34 o
   2  13   5      524.42      563.90     47.86 o
   3  13   5        7.90        6.49      1.50 o
   4  13   5        8.02        8.40      3.61 o
   5  13   5        1.21        0.96      1.48 o
   6  13   5        0.47       -0.09      1.31 o
  -7  14   5        0.22        2.71      1.26 o
  -6  14   5       16.57       19.29      1.79 o
  -5  14   5       22.84       20.74      1.74 o
  -4  14   5       15.18       13.03      1.67 o
  -3  14   5       20.84       13.32      1.49 o
  -2  14   5      354.66      318.53     43.64 o
  -1  14   5       35.58       34.59      3.80 o
   0  14   5      344.01      375.16     16.77 o
   1  14   5      105.93      116.32     10.68 o
   2  14   5       84.93       89.60      6.02 o
   3  14   5        1.39        0.93      1.29 o
   4  14   5       71.51       65.16      5.38 o
   5  14   5        2.20        2.93      1.42 o
  -6  15   5        1.07        1.32      1.20 o
  -5  15   5       21.37       18.92      1.71 o
  -4  15   5       66.55       56.34      6.12 o
  -3  15   5        8.05        7.00      1.54 o
  -2  15   5       28.04       28.59      2.35 o
  -1  15   5        1.20        2.49      1.56 o
   0  15   5       27.57       28.28      1.88 o
   1  15   5       31.65       31.26      2.11 o
   2  15   5      102.77       83.96      6.86 o
   3  15   5        8.96        9.04      1.69 o
   4  15   5       30.90       22.25      3.61 o
   5  15   5        0.49        0.99      1.42 o
  -6  16   5        9.59        8.23      1.58 o
  -5  16   5        6.71        5.22      1.45 o
  -4  16   5       45.62       34.96      5.22 o
  -3  16   5       68.85       65.80      3.25 o
  -2  16   5        0.46        3.46      1.63 o
  -1  16   5       21.23       27.12      2.48 o
   0  16   5      392.63      417.16     12.82 o
   1  16   5        3.45        2.26      1.42 o
   2  16   5       11.85        8.20      3.52 o
   3  16   5        0.00       -0.26      1.29 o
   4  16   5       11.64       13.58      2.00 o
  -5  17   5       18.35       18.96      3.74 o
  -4  17   5        8.49        6.07      1.95 o
  -3  17   5       14.57       13.91      2.22 o
  -2  17   5       14.41       15.90      2.22 o
  -1  17   5       44.16       45.87      3.16 o
   0  17   5      268.93      305.67     10.95 o
   1  17   5        1.29        2.41      2.22 o
   2  17   5        5.25        8.88      2.96 o
   3  17   5        3.36        0.68      1.51 o
   4  17   5        5.25        8.11      2.41 o
  -4  18   5        8.88        4.76      2.05 o
  -3  18   5        1.35        0.61      1.78 o
  -2  18   5       17.68       22.32      2.53 o
  -1  18   5       70.77       75.73      4.17 o
   0  18   5      168.61      176.19      6.68 o
   1  18   5        7.10        9.45      2.78 o
   2  18   5       30.20       28.73      3.71 o
   3  18   5       11.64       12.31      2.05 o
  -3  19   5        5.23        4.63      2.05 o
  -2  19   5       14.21       18.63      2.53 o
  -1  19   5        0.15        2.22      2.59 o
   0  19   5        0.67        0.93      2.41 o
   1  19   5       20.83       30.95      3.89 o
   2  19   5       16.45       12.97      3.15 o
  -1  20   5        0.56        1.30      2.41 o
   0  20   5        6.80        7.97      2.96 o
  -8   0   6        6.52        9.82      2.41 o
  -6   0   6       18.25       15.20      1.67 o
  -4   0   6      349.29      420.25      6.32 o
  -2   0   6       11.05       39.05     14.08 o
   0   0   6      689.80      662.00     91.10 o
   2   0   6      601.64      545.89     38.16 o
   4   0   6        1.41       -0.21      0.73 o
   6   0   6        8.40       10.30      1.32 o
   8   0   6       29.65       37.35      2.74 o
  -9   1   6        0.12       -0.94      1.37 o
  -8   1   6       22.19       16.30      1.90 o
  -7   1   6        0.24       -0.89      0.89 o
  -6   1   6        0.88        1.04      1.30 o
  -5   1   6       12.38       14.93      1.95 o
  -4   1   6        2.02        5.65      1.16 o
  -3   1   6       11.88       14.51      1.71 o
  -2   1   6      215.96      278.40     31.01 o
  -1   1   6        1.27        2.03      0.40 o
   0   1   6      447.37      483.51     49.51 o
   1   1   6      656.01      598.06     35.27 o
   2   1   6      184.91      191.01      7.44 o
   3   1   6        6.07        7.36      0.64 o
   4   1   6        7.53        7.24      0.78 o
   5   1   6      265.02      258.26      3.50 o
   6   1   6       14.15       14.99      1.16 o
   7   1   6       23.90       24.72      1.59 o
   8   1   6        2.86        4.57      1.18 o
  -9   2   6       18.09       22.98      3.15 o
  -8   2   6       22.62       22.72      2.13 o
  -7   2   6       44.48       44.68      3.80 o
  -6   2   6       10.14        9.41      1.50 o
  -5   2   6       11.33       16.15      2.07 o
  -4   2   6        6.27        7.50      0.62 o
  -3   2   6      367.73      458.26     54.40 o
  -2   2   6       39.88       53.91      4.88 o
  -1   2   6       91.15       96.36     11.08 o
   0   2   6       16.86       15.54      2.18 o
   1   2   6      524.52      564.84     30.96 o
   2   2   6       24.75       23.78      1.20 o
   3   2   6       37.36       30.28      1.21 o
   4   2   6        0.11        0.60      0.57 o
   5   2   6      126.08      124.60      4.97 o
   6   2   6       17.49       15.41      1.16 o
   7   2   6       38.85       42.16      2.03 o
   8   2   6        4.17        0.52      1.24 o
  -9   3   6        0.43        1.48      2.04 o
  -8   3   6       16.05       19.21      5.47 o
  -7   3   6       30.26       31.22      4.17 o
  -6   3   6       27.06       23.87      1.89 o
  -5   3   6      157.65      149.07     12.31 o
  -4   3   6       11.38       12.92      1.47 o
  -3   3   6       63.55      105.12     12.10 o
  -2   3   6      138.12      202.78     20.33 o
  -1   3   6      105.89      122.64     12.09 o
   0   3   6      177.92      192.32     14.70 o
   1   3   6        6.12        7.12      0.60 o
   2   3   6      310.18      319.05     12.93 o
   3   3   6      353.40      323.81      5.93 o
   4   3   6       20.59       23.85      1.29 o
   5   3   6       35.61       29.59      1.53 o
   6   3   6       75.32       76.14      3.26 o
   7   3   6        3.29        1.72      1.01 o
   8   3   6        0.32       -0.64      1.50 o
  -9   4   6        1.27        4.26      2.78 o
  -8   4   6       55.13       66.76     11.77 o
  -7   4   6       71.65       66.99      8.34 o
  -6   4   6       57.29       62.94      4.65 o
  -5   4   6       19.47       20.92      2.49 o
  -4   4   6      357.39      396.84     49.36 o
  -3   4   6      101.10      129.68     12.61 o
  -2   4   6      283.41      289.49     41.65 o
  -1   4   6      117.58      130.14     11.49 o
   0   4   6      473.05      556.41     42.16 o
   1   4   6        6.90        5.22      0.49 o
   2   4   6      239.83      217.16      8.40 o
   3   4   6        3.26        5.00      0.73 o
   4   4   6        0.03       -0.62      0.62 o
   5   4   6      182.92      190.67      6.16 o
   6   4   6       34.99       41.13      3.10 o
   7   4   6       15.21       16.73      2.28 o
  -9   5   6       68.88       86.19      5.56 o
  -8   5   6        4.58        7.69      1.78 o
  -7   5   6       84.24       83.93      8.06 o
  -6   5   6       59.71       50.02      3.89 o
  -5   5   6       79.90       95.94     10.16 o
  -4   5   6      462.28      457.45     58.33 o
  -3   5   6        3.13        4.65      1.27 o
  -2   5   6      669.92      763.56    112.59 o
  -1   5   6       17.79       29.63      3.66 o
   0   5   6      177.05      185.88     14.47 o
   1   5   6       69.24       72.10      5.13 o
   2   5   6        3.10        3.05      0.53 o
   3   5   6        0.34        0.16      0.56 o
   4   5   6       10.58       11.10      1.06 o
   5   5   6      109.74       94.21      6.68 o
   6   5   6        5.85        4.39      1.10 o
   7   5   6        3.51        0.92      1.10 o
  -9   6   6        1.82        2.22      2.96 o
  -8   6   6        0.05       -0.94      1.51 o
  -7   6   6       29.04       27.39      2.59 o
  -6   6   6      506.71      510.65     46.65 o
  -5   6   6      183.09      176.41     19.73 o
  -4   6   6       29.98       35.66      5.91 o
  -3   6   6      108.37      129.33     17.04 o
  -2   6   6       18.49       19.18      2.67 o
  -1   6   6        0.36        1.12      0.47 o
   0   6   6      101.61      127.02     11.18 o
   1   6   6      422.78      439.54     34.90 o
   2   6   6      116.58      100.25      7.71 o
   3   6   6      135.78      144.48      9.64 o
   4   6   6      141.67      124.40      5.89 o
   5   6   6       90.98       85.87      2.49 o
   6   6   6        0.00       -0.17      0.99 o
   7   6   6       15.74       19.58      2.21 o
  -9   7   6       35.63       51.34      5.19 o
  -8   7   6      108.72      118.66     20.86 o
  -7   7   6       22.13       29.22      3.29 o
  -6   7   6       22.46       19.78      1.80 o
  -5   7   6      856.35      808.68     93.06 o
  -4   7   6      344.48      323.68     38.17 o
  -3   7   6       24.27       17.96      1.93 o
  -2   7   6       35.59       30.63      4.66 o
  -1   7   6      214.27      219.43     30.98 o
   0   7   6      127.35      147.66     12.80 o
   1   7   6        7.57        6.41      0.61 o
   2   7   6        3.25        3.69      0.68 o
   3   7   6       14.69       12.11      1.31 o
   4   7   6       23.85       21.22      1.49 o
   5   7   6      106.30       91.46      6.66 o
   6   7   6       67.61       69.28      4.82 o
   7   7   6        2.42        4.65      1.63 o
  -9   8   6        0.12       -2.78      2.78 o
  -8   8   6       12.41       16.38      3.80 o
  -7   8   6       73.20       69.51      5.86 o
  -6   8   6        0.13        0.40      1.04 o
  -5   8   6      725.91      668.26     81.48 o
  -4   8   6      161.08      155.54     20.36 o
  -3   8   6       64.18       67.25      8.05 o
  -2   8   6      175.21      173.98     26.26 o
  -1   8   6      102.40      111.39     16.44 o
   0   8   6      161.83      179.82     17.62 o
   1   8   6      118.78      111.05      9.66 o
   2   8   6       26.64       25.05      1.92 o
   3   8   6      831.63      891.53     42.31 o
   4   8   6        1.21        3.61      1.03 o
   5   8   6       24.84       23.19      2.18 o
   6   8   6        0.19       -0.53      0.95 o
   7   8   6        0.59        0.31      1.37 o
  -8   9   6        1.69        0.97      1.69 o
  -7   9   6        1.00       -0.81      1.07 o
  -6   9   6       49.44       45.76      5.12 o
  -5   9   6       13.38       15.27      2.52 o
  -4   9   6        9.82        7.21      2.14 o
  -3   9   6       63.15       57.87      8.51 o
  -2   9   6       66.68       72.77     10.86 o
  -1   9   6     1182.86     1270.85    216.30 o
   0   9   6      103.39      107.07     11.72 o
   1   9   6        9.06        8.89      0.85 o
   2   9   6       24.78       22.87      1.50 o
   3   9   6      192.39      196.15      9.61 o
   4   9   6      103.61       91.76      5.02 o
   5   9   6       26.10       22.97      1.88 o
   6   9   6       22.44       24.30      2.22 o
   7   9   6        0.56       -0.30      1.37 o
  -8  10   6        0.08        0.48      1.16 o
  -7  10   6        2.95        0.93      1.17 o
  -6  10   6        0.21       -0.60      0.96 o
  -5  10   6       20.27       21.05      2.99 o
  -4  10   6      264.10      244.32     31.28 o
  -3  10   6       50.60       52.12      7.64 o
  -2  10   6        5.03        6.79      1.03 o
  -1  10   6      111.64      105.73     17.35 o
   0  10   6      530.05      558.91     89.12 o
   1  10   6        3.47        2.41      0.76 o
   2  10   6        0.06       -0.90      0.90 o
   3  10   6       37.00       37.44      2.10 o
   4  10   6        5.49        6.10      1.17 o
   5  10   6        9.10       10.37      1.35 o
   6  10   6        0.56       -0.27      1.29 o
  -8  11   6        0.02       -0.02      1.31 o
  -7  11   6        3.80        1.66      1.20 o
  -6  11   6       15.25       11.37      2.56 o
  -5  11   6       37.32       30.09      3.70 o
  -4  11   6        0.87       -0.70      0.84 o
  -3  11   6       83.57       71.20     11.01 o
  -2  11   6       93.35       80.40     11.07 o
  -1  11   6      109.90      105.39     16.25 o
   0  11   6      255.54      260.84     38.63 o
   1  11   6        3.59        6.60      1.42 o
   2  11   6       13.64       17.16      1.68 o
   3  11   6       42.52       30.83      1.83 o
   4  11   6       54.55       46.08      2.20 o
   5  11   6        0.34       -1.16      1.16 o
   6  11   6        3.40        3.61      1.57 o
  -8  12   6        0.22        0.55      1.22 o
  -7  12   6        0.01       -0.93      1.03 o
  -6  12   6       61.24       57.14      8.25 o
  -5  12   6       55.19       47.49      3.79 o
  -4  12   6        4.13        1.95      1.04 o
  -3  12   6        0.44        0.77      1.04 o
  -2  12   6       22.53       17.36      2.94 o
  -1  12   6        0.97       -1.04      1.25 o
   0  12   6      408.96      424.57     59.83 o
   1  12   6      100.44      117.60      8.81 o
   2  12   6      291.64      314.14     24.29 o
   3  12   6        3.03        4.84      1.12 o
   4  12   6        5.27        4.03      1.42 o
   5  12   6       14.67       19.77      2.08 o
   6  12   6       20.21       26.73      3.98 o
  -7  13   6        7.34        5.82      2.47 o
  -6  13   6        0.13       -0.77      1.09 o
  -5  13   6        7.43        3.49      1.20 o
  -4  13   6        1.12       -0.90      0.90 o
  -3  13   6        3.10        2.52      1.08 o
  -2  13   6        9.36        9.59      1.69 o
  -1  13   6       10.88       12.32      1.99 o
   0  13   6        0.24       -1.29      1.29 o
   1  13   6        1.80       -1.04      1.42 o
   2  13   6        8.96        6.80      1.23 o
   3  13   6      138.48      152.03      9.97 o
   4  13   6       14.64       14.03      1.82 o
   5  13   6        8.71       10.28      1.95 o
  -7  14   6        0.74        0.96      1.30 o
  -6  14   6        6.13        5.29      1.41 o
  -5  14   6        7.96        5.19      1.39 o
  -4  14   6        0.03       -0.95      0.95 o
  -3  14   6      171.73      152.42     21.61 o
  -2  14   6       99.26       85.13     12.49 o
  -1  14   6       26.83       25.98      3.31 o
   0  14   6       38.61       43.46      3.24 o
   1  14   6       20.36       24.12      2.50 o
   2  14   6       45.34       54.37      3.80 o
   3  14   6       12.63       10.62      1.69 o
   4  14   6       29.46       29.67      2.35 o
   5  14   6       12.80       14.35      2.03 o
  -6  15   6        5.21        4.13      1.37 o
  -5  15   6        7.84        4.98      1.92 o
  -4  15   6        9.69        9.97      1.45 o
  -3  15   6        9.19        7.69      1.41 o
  -2  15   6        5.30        8.20      1.76 o
  -1  15   6       79.09       95.12      3.61 o
   0  15   6       17.17       20.87      2.22 o
   1  15   6       48.16       52.87      3.11 o
   2  15   6        0.85       -0.19      2.04 o
   3  15   6        5.89        8.34      2.78 o
   4  15   6        0.04       -0.79      1.37 o
  -6  16   6       11.22        9.80      1.70 o
  -5  16   6        0.48       -1.13      1.13 o
  -4  16   6       34.36       32.33      3.78 o
  -3  16   6        8.54        8.37      1.91 o
  -2  16   6        9.60       14.26      2.14 o
  -1  16   6        0.12        0.30      2.87 o
   0  16   6      154.85      168.73      4.58 o
   1  16   6        2.79       -0.16      1.63 o
   2  16   6        0.00       -1.30      2.04 o
   3  16   6        1.59        2.96      2.41 o
   4  16   6        2.92        3.52      2.59 o
  -5  17   6        3.18        0.68      1.34 o
  -4  17   6        1.26        0.45      1.22 o
  -3  17   6       48.49       58.48      4.73 o
  -2  17   6      171.18      179.66      4.83 o
  -1  17   6       13.19       22.83      2.48 o
   0  17   6       21.03       24.14      2.48 o
   1  17   6        1.22        0.19      2.22 o
   2  17   6       13.60       11.86      2.96 o
   3  17   6        9.03       11.12      3.15 o
  -4  18   6       29.80       28.24      2.80 o
  -3  18   6        5.05        5.66      2.14 o
  -2  18   6       32.11       31.54      2.80 o
  -1  18   6        0.28        0.29      1.74 o
   0  18   6       14.50       18.53      3.34 o
   1  18   6       67.99       75.44      5.00 o
   2  18   6       16.90       15.38      3.15 o
  -2  19   6       15.74       22.17      2.66 o
  -1  19   6        2.71        2.38      1.87 o
   0  19   6        2.82        2.78      2.59 o
   1  19   6        7.71        1.67      2.59 o
  -9   0   7       13.31       16.12      2.96 o
  -7   0   7        4.71        7.23      2.04 o
  -5   0   7       44.49       59.22     17.70 o
  -3   0   7      538.64      680.36    209.63 o
  -1   0   7      559.56      678.69    184.87 o
   1   0   7       14.84       12.07      1.14 o
   3   0   7       18.89       17.69      1.68 o
   5   0   7       30.88       28.82      1.78 o
   7   0   7        8.99        9.71      1.52 o
  -9   1   7       27.19       30.88      2.61 o
  -8   1   7        2.85        1.30      1.31 o
  -7   1   7       35.92       39.23      2.36 o
  -6   1   7       87.59       80.13     10.85 o
  -5   1   7        9.37       15.60      2.31 o
  -4   1   7       63.77       99.01     17.91 o
  -3   1   7      175.16      230.92     39.26 o
  -2   1   7      592.85      750.17    133.24 o
  -1   1   7       14.14       15.17      2.58 o
   0   1   7       92.55       75.40      6.34 o
   1   1   7        0.81        2.34      0.32 o
   2   1   7       24.31       19.28      1.15 o
   3   1   7       64.09       62.87      1.83 o
   4   1   7       16.67       15.54      1.20 o
   5   1   7       10.38        9.65      0.90 o
   6   1   7       11.23       11.32      0.99 o
   7   1   7        3.15        1.00      0.94 o
  -9   2   7        9.88       12.02      3.34 o
  -8   2   7       10.63       11.52      1.83 o
  -7   2   7       23.62       26.36      2.87 o
  -6   2   7       51.22       75.02     20.30 o
  -5   2   7      189.21      208.66     45.92 o
  -4   2   7        3.15        1.39      0.76 o
  -3   2   7       66.38       72.97     12.30 o
  -2   2   7       17.64       21.07      3.29 o
  -1   2   7      536.99      655.95     63.53 o
   0   2   7       89.09       92.68      8.07 o
   1   2   7       29.31       28.14      1.44 o
   2   2   7       47.26       46.43      1.34 o
   3   2   7      862.82      792.48     22.39 o
   4   2   7        6.33        5.95      0.97 o
   5   2   7      114.81      110.69      4.75 o
   6   2   7        3.51        4.92      0.92 o
   7   2   7       28.62       30.59      2.03 o
  -9   3   7       24.50       28.04      3.98 o
  -8   3   7        3.28        2.98      1.60 o
  -7   3   7        0.04       -0.15      1.23 o
  -6   3   7      139.16      163.20     37.37 o
  -5   3   7       11.59       15.02      2.59 o
  -4   3   7       83.42       94.59     15.60 o
  -3   3   7       50.55       67.88     11.88 o
  -2   3   7       84.11       89.22      9.58 o
  -1   3   7       13.60       11.60      1.36 o
   0   3   7      318.94      366.81     32.18 o
   1   3   7       37.82       44.31      2.33 o
   2   3   7      473.67      440.87     12.13 o
   3   3   7      567.93      530.15     11.74 o
   4   3   7        3.42        1.21      0.81 o
   5   3   7        8.20        8.06      1.06 o
   6   3   7        0.46       -0.78      0.80 o
   7   3   7        5.10        4.00      1.38 o
  -9   4   7        5.39        0.93      2.22 o
  -8   4   7        0.16        2.67      1.60 o
  -7   4   7        1.30        3.78      1.51 o
  -6   4   7       47.84       44.66      9.18 o
  -5   4   7        0.55        2.29      1.20 o
  -4   4   7       24.47       21.14      5.28 o
  -3   4   7       61.20       78.98     14.29 o
  -2   4   7       14.09       19.71      2.36 o
  -1   4   7       78.81       98.77     10.54 o
   0   4   7      103.66      115.44     11.27 o
   1   4   7      242.55      249.86     13.59 o
   2   4   7       47.65       49.99      1.82 o
   3   4   7        4.49        3.54      0.86 o
   4   4   7      345.17      337.08     11.07 o
   5   4   7       24.95       27.09      1.53 o
   6   4   7        0.03       -0.88      0.99 o
   7   4   7        4.53        4.19      1.30 o
  -9   5   7        7.89        4.62      1.95 o
  -8   5   7        1.16        1.19      1.60 o
  -7   5   7        1.63        0.98      2.87 o
  -6   5   7       16.74       12.61      3.80 o
  -5   5   7       27.13       24.12      5.75 o
  -4   5   7        1.08       -0.93      0.93 o
  -3   5   7      233.81      217.50     30.17 o
  -2   5   7      134.34      146.40     13.32 o
  -1   5   7       63.68       61.66      6.29 o
   0   5   7      147.47      157.52     16.33 o
   1   5   7        0.00        0.93      0.88 o
   2   5   7        2.97        4.00      0.75 o
   3   5   7      232.31      234.37     11.57 o
   4   5   7       51.69       43.28      2.76 o
   5   5   7        3.00        2.94      1.12 o
   6   5   7       10.91        7.52      1.51 o
   7   5   7       11.00       12.36      1.55 o
  -9   6   7        3.57        4.39      2.05 o
  -8   6   7        0.81       -1.16      1.60 o
  -7   6   7       13.32       15.33      4.08 o
  -6   6   7        5.18        6.86      2.04 o
  -5   6   7       86.51       72.20     17.24 o
  -4   6   7      104.65      116.42     16.49 o
  -3   6   7        0.17       -0.08      0.61 o
  -2   6   7        4.58        7.39      1.18 o
  -1   6   7       17.62       17.08      2.78 o
   0   6   7        6.58        8.09      0.77 o
   1   6   7        0.01        1.08      0.59 o
   2   6   7      173.77      161.19     11.38 o
   3   6   7        8.60       11.33      2.03 o
   4   6   7       74.37       73.66      3.26 o
   5   6   7       10.68        8.77      1.28 o
   6   6   7        7.18        8.07      1.38 o
   7   6   7        1.44        0.15      1.13 o
  -9   7   7        0.63        0.11      2.04 o
  -8   7   7        1.65        1.46      2.32 o
  -7   7   7       65.97       61.74      9.45 o
  -6   7   7      131.86      122.06     28.65 o
  -5   7   7      197.85      187.48     40.91 o
  -4   7   7       20.33       14.41      2.33 o
  -3   7   7       55.86       45.97      6.73 o
  -2   7   7        4.60        8.86      1.58 o
  -1   7   7       24.32       23.50      3.64 o
   0   7   7       85.79       77.17      8.94 o
   1   7   7        0.06       -0.56      0.56 o
   2   7   7       39.31       36.41      2.46 o
   3   7   7        7.59        4.97      1.15 o
   4   7   7      193.47      193.07      7.82 o
   5   7   7       11.31       12.76      1.42 o
   6   7   7        0.01       -0.30      1.06 o
  -8   8   7       97.10       99.24     19.47 o
  -7   8   7       73.20       70.45     12.61 o
  -6   8   7       86.32       83.62     21.04 o
  -5   8   7        8.69       10.52      1.34 o
  -4   8   7        0.66       -0.90      1.17 o
  -3   8   7       52.44       53.57      7.34 o
  -2   8   7        0.02        0.05      1.21 o
  -1   8   7      754.04      814.71    138.07 o
   0   8   7       14.42       16.88      2.51 o
   1   8   7        1.03        0.33      0.65 o
   2   8   7      148.18      143.55     13.56 o
   3   8   7        4.74        2.75      0.94 o
   4   8   7        1.53        0.60      0.95 o
   5   8   7        0.01       -0.81      0.92 o
   6   8   7        0.38        0.62      1.09 o
  -8   9   7        0.31        0.14      1.64 o
  -7   9   7       12.98        9.25      1.99 o
  -6   9   7       85.13       74.06     14.92 o
  -5   9   7        4.29        3.73      1.13 o
  -4   9   7      334.28      326.13     46.00 o
  -3   9   7       24.94       25.18      3.76 o
  -2   9   7      195.81      193.02     30.04 o
  -1   9   7       38.88       57.55      9.98 o
   0   9   7      460.25      461.69     66.36 o
   1   9   7        0.34       -0.45      0.69 o
   2   9   7        9.34       10.79      1.69 o
   3   9   7        1.82        2.73      1.37 o
   4   9   7        6.21        7.57      1.23 o
   5   9   7       31.98       28.24      2.65 o
   6   9   7        0.54        1.37      1.13 o
  -8  10   7        6.76        7.37      4.54 o
  -7  10   7       85.73       82.41     19.65 o
  -6  10   7       23.85       21.00      2.24 o
  -5  10   7      113.22      106.35     14.18 o
  -4  10   7       21.31       24.73      4.35 o
  -3  10   7       71.33       78.47     11.31 o
  -2  10   7       36.21       34.28      6.03 o
  -1  10   7      100.48      110.37     21.32 o
   0  10   7      759.81      785.12    130.36 o
   1  10   7      161.71      181.06     22.95 o
   2  10   7      301.77      329.51     18.01 o
   3  10   7       37.54       34.46      2.42 o
   4  10   7       49.75       48.36      3.28 o
   5  10   7        3.37        3.21      1.17 o
   6  10   7        2.97        3.98      1.57 o
  -8  11   7        5.91        6.17      2.02 o
  -7  11   7       13.18       14.84      3.52 o
  -6  11   7        1.32       -0.48      1.07 o
  -5  11   7       11.15        9.62      1.71 o
  -4  11   7        2.01        2.05      1.06 o
  -3  11   7       40.55       34.95      4.87 o
  -2  11   7        0.39        0.02      0.91 o
  -1  11   7        1.85       -0.52      0.99 o
   0  11   7      206.10      214.25     35.39 o
   1  11   7      340.69      390.86     53.72 o
   2  11   7        3.23        4.77      1.56 o
   3  11   7       40.55       41.91      2.55 o
   4  11   7        2.50        2.41      1.44 o
   5  11   7        0.16       -1.48      1.85 o
  -7  12   7        0.00       -1.57      1.57 o
  -6  12   7        2.10        0.86      1.19 o
  -5  12   7        0.29        1.30      1.13 o
  -4  12   7      243.57      219.48     32.20 o
  -3  12   7        0.11        0.23      0.89 o
  -2  12   7      155.88      149.48     22.08 o
  -1  12   7       77.06       71.95     10.53 o
   0  12   7       22.06       18.08      3.56 o
   1  12   7       13.88       17.94      2.08 o
   2  12   7        0.01       -0.71      1.37 o
   3  12   7       11.28       12.78      1.90 o
   4  12   7       22.95       26.85      2.29 o
   5  12   7        0.99        3.89      2.41 o
  -7  13   7        4.32        2.85      2.87 o
  -6  13   7       14.66        9.89      2.07 o
  -5  13   7        4.33        4.76      1.28 o
  -4  13   7        1.21        0.02      1.06 o
  -3  13   7       34.64       27.69      4.83 o
  -2  13   7       35.03       32.59      5.12 o
  -1  13   7       73.76       75.31     12.49 o
   0  13   7        2.19       -0.18      1.62 o
   1  13   7       66.47       64.14      3.06 o
   2  13   7       10.42        8.63      1.83 o
   3  13   7       22.50       24.82      2.29 o
   4  13   7        0.12       -0.19      2.04 o
   5  13   7        4.62        3.71      2.41 o
  -6  14   7        1.87        0.62      1.46 o
  -5  14   7       34.58       32.97      4.85 o
  -4  14   7       13.01       17.33      2.99 o
  -3  14   7        3.02        2.67      1.21 o
  -2  14   7       42.02       44.37      6.01 o
  -1  14   7       59.50       56.69      9.62 o
   0  14   7       10.52        8.85      1.82 o
   1  14   7       14.19       18.93      2.16 o
   2  14   7        2.05        1.16      1.63 o
   3  14   7        1.06       -1.67      1.85 o
   4  14   7        1.46       -1.85      1.85 o
  -6  15   7        2.90        1.09      1.32 o
  -5  15   7        0.43       -0.93      1.10 o
  -4  15   7        2.98        3.72      1.31 o
  -3  15   7        7.79        6.21      1.40 o
  -2  15   7       43.49       43.12      8.05 o
  -1  15   7        0.33       -0.65      1.14 o
   0  15   7        6.75        4.70      1.82 o
   1  15   7        3.18        1.13      1.63 o
   2  15   7        6.07        5.64      1.90 o
   3  15   7        3.00        3.89      2.59 o
   4  15   7        0.37        0.19      2.22 o
  -5  16   7        2.74       -0.60      1.31 o
  -4  16   7       20.45       17.51      3.21 o
  -3  16   7        5.00        4.12      1.36 o
  -2  16   7       16.23       17.06      2.62 o
  -1  16   7       11.05       16.23      2.27 o
   0  16   7        0.48       -1.47      1.47 o
   1  16   7        2.46        2.96      1.77 o
   2  16   7       45.81       45.41      4.26 o
   3  16   7       19.43       26.50      3.89 o
  -4  17   7        0.09       -1.18      1.18 o
  -3  17   7        7.60        7.17      2.24 o
  -2  17   7        0.42       -0.95      1.74 o
  -1  17   7        4.94        9.04      2.16 o
   0  17   7        0.38        0.91      1.74 o
   1  17   7        3.59        1.11      2.41 o
   2  17   7       15.92       12.42      3.15 o
  -3  18   7        1.32        0.06      2.50 o
  -2  18   7       91.52      104.55      5.56 o
  -1  18   7        5.20        8.63      2.22 o
   0  18   7       46.43       47.42      3.38 o
   1  18   7        0.02        0.56      2.41 o
  -8   0   8       38.58       48.37      4.08 o
  -6   0   8        5.52        4.82      1.85 o
  -4   0   8      177.20      176.19     47.68 o
  -2   0   8       14.65       22.14      6.58 o
   0   0   8      288.27      299.60     60.08 o
   2   0   8       24.27       21.03      2.22 o
   4   0   8        9.04        3.97      1.10 o
   6   0   8        0.43       -1.03      1.03 o
  -9   1   8        0.90       -0.31      2.96 o
  -8   1   8        0.89        1.61      1.50 o
  -7   1   8        9.27        8.02      1.63 o
  -6   1   8       50.26       56.66     12.17 o
  -5   1   8        0.79        1.17      0.77 o
  -4   1   8       12.32       20.54      4.85 o
  -3   1   8        2.76        4.09      0.90 o
  -2   1   8      115.62      107.13     19.49 o
  -1   1   8      353.98      428.13     64.46 o
   0   1   8       33.84       37.53      4.36 o
   1   1   8        3.12        2.78      1.05 o
   2   1   8        9.58        8.02      1.01 o
   3   1   8        3.18        3.20      1.28 o
   4   1   8      131.38      125.84      3.66 o
   5   1   8        3.96        3.03      0.78 o
   6   1   8       12.11       15.05      1.33 o
  -9   2   8        4.96        4.55      2.22 o
  -8   2   8       12.32        7.88      2.59 o
  -7   2   8        4.53        5.94      1.71 o
  -6   2   8      129.90      138.93     36.35 o
  -5   2   8       51.59       77.17     25.58 o
  -4   2   8      115.84      118.72     21.06 o
  -3   2   8        0.65        2.98      0.80 o
  -2   2   8      116.46      138.09     23.50 o
  -1   2   8      619.59      683.48    105.34 o
   0   2   8      128.82      110.64     14.78 o
   1   2   8       43.92       35.80      2.27 o
   2   2   8        1.54        0.30      0.89 o
   3   2   8        7.63        6.83      0.79 o
   4   2   8       12.47       11.30      1.01 o
   5   2   8        1.08        1.51      0.79 o
   6   2   8       31.88       38.38      2.06 o
  -9   3   8        4.11        4.64      2.32 o
  -8   3   8        0.15       -1.85      1.85 o
  -7   3   8        4.98        4.66      1.60 o
  -6   3   8        5.85       10.83      5.10 o
  -5   3   8      214.00      222.45     59.57 o
  -4   3   8       73.46       76.02     21.32 o
  -3   3   8       13.67       19.37      3.78 o
  -2   3   8       41.62       43.28      8.45 o
  -1   3   8       24.35       21.68      5.46 o
   0   3   8       69.09       72.39      9.24 o
   1   3   8        0.96        0.57      0.58 o
   2   3   8       70.01      101.43     12.02 o
   3   3   8      124.15      132.11      5.83 o
   4   3   8       63.40       54.02      3.13 o
   5   3   8       27.89       25.72      2.01 o
   6   3   8        2.01        2.90      1.06 o
  -9   4   8        6.13        6.65      1.90 o
  -8   4   8       42.09       59.69     17.33 o
  -7   4   8       35.15       41.05     11.95 o
  -6   4   8       14.40       23.53      5.00 o
  -5   4   8       14.86       17.02      7.51 o
  -4   4   8       10.61       12.88      5.19 o
  -3   4   8       27.99       28.49      8.62 o
  -2   4   8        3.62        4.34      1.29 o
  -1   4   8       33.20       42.55      7.10 o
   0   4   8       19.83       18.39      2.06 o
   1   4   8      282.30      264.44     23.32 o
   2   4   8       98.97       84.87      3.25 o
   3   4   8      703.84      643.11     30.86 o
   4   4   8       36.36       43.56      2.73 o
   5   4   8       41.20       39.77      2.17 o
   6   4   8        4.54        1.67      1.21 o
  -9   5   8        1.94        0.74      2.22 o
  -8   5   8        5.06        7.07      3.52 o
  -7   5   8        8.60        7.04      2.22 o
  -6   5   8      140.26      142.30     35.89 o
  -5   5   8       16.48       15.44      6.12 o
  -4   5   8       34.69       29.38     10.75 o
  -3   5   8       45.69       40.62     11.58 o
  -2   5   8       10.57       11.08      4.14 o
  -1   5   8       52.38       54.89      9.56 o
   0   5   8      113.30      109.81     11.54 o
   1   5   8      428.16      383.48     33.99 o
   2   5   8      381.78      381.66     27.13 o
   3   5   8       21.39       18.31      2.48 o
   4   5   8        1.44       -0.90      0.92 o
   5   5   8        0.09       -0.61      0.83 o
   6   5   8        1.62        0.87      1.15 o
  -8   6   8        2.48        1.55      5.28 o
  -7   6   8       47.83       44.09     13.90 o
  -6   6   8        4.46        6.98      2.04 o
  -5   6   8       41.86       53.35     13.25 o
  -4   6   8      133.99      128.49     40.90 o
  -3   6   8       34.37       32.63      9.45 o
  -2   6   8        4.61        2.18      1.09 o
  -1   6   8        4.96        8.75      1.31 o
   0   6   8      211.99      217.92     25.42 o
   1   6   8       66.44       56.16      6.42 o
   2   6   8       45.02       39.17      4.57 o
   3   6   8       53.42       65.45      5.37 o
   4   6   8       31.01       31.72      1.89 o
   5   6   8        3.71        4.91      1.57 o
   6   6   8        4.89        2.15      1.24 o
  -8   7   8       13.63       14.63      2.22 o
  -7   7   8        1.93        3.27      1.68 o
  -6   7   8      143.96      152.59     37.55 o
  -5   7   8       48.60       47.08     12.42 o
  -4   7   8       44.09       43.28      9.45 o
  -3   7   8      185.67      167.39     47.31 o
  -2   7   8      430.60      459.64    151.58 o
  -1   7   8       25.18       22.43      2.09 o
   0   7   8       22.39       19.05      1.20 o
   1   7   8      142.07      144.36     15.85 o
   2   7   8        5.24        1.65      1.02 o
   3   7   8      108.08      107.74      9.44 o
   4   7   8        1.75        0.82      1.03 o
   5   7   8        0.08       -0.56      1.31 o
   6   7   8        7.71        8.53      1.87 o
  -8   8   8       19.49       14.20      2.36 o
  -7   8   8       62.26       61.13     16.22 o
  -6   8   8       60.68       71.13     15.48 o
  -5   8   8        2.93        3.18      1.51 o
  -4   8   8      158.70      151.81     41.18 o
  -3   8   8       83.69       81.17     22.25 o
  -2   8   8      496.96      570.03     96.52 o
  -1   8   8       77.89       86.18     14.25 o
   0   8   8      105.00      107.57     14.13 o
   1   8   8       43.39       42.94      4.09 o
   2   8   8       83.17       77.51      8.21 o
   3   8   8        1.22        0.13      0.95 o
   4   8   8        6.19        8.33      1.63 o
   5   8   8       59.99       69.63      7.69 o
   6   8   8        0.05       -0.17      1.37 o
  -8   9   8       20.17       22.79      3.06 o
  -7   9   8      317.93      314.28     80.84 o
  -6   9   8       13.98       11.85      5.19 o
  -5   9   8       13.50       15.43      6.49 o
  -4   9   8        0.71       -0.74      1.23 o
  -3   9   8       30.56       23.47      7.69 o
  -2   9   8      174.35      160.51     27.36 o
  -1   9   8       29.37       38.93      7.52 o
   0   9   8        1.29        1.58      0.94 o
   1   9   8      128.13      119.64     15.79 o
   2   9   8        1.16        1.34      1.02 o
   3   9   8        0.84        0.57      1.29 o
   4   9   8       38.60       36.40      2.55 o
   5   9   8        0.11       -1.29      1.29 o
  -7  10   8       33.32       37.57     12.60 o
  -6  10   8      112.31      105.47     26.51 o
  -5  10   8        0.02       -1.12      1.37 o
  -4  10   8        1.45        1.47      1.29 o
  -3  10   8      185.89      194.86     32.60 o
  -2  10   8      106.27      115.64     18.76 o
  -1  10   8        1.14        1.33      1.96 o
   0  10   8      148.86      157.80     27.72 o
   1  10   8       21.96       23.14      4.55 o
   2  10   8        7.92       13.81      1.77 o
   3  10   8        1.70        0.80      1.37 o
   4  10   8        9.87       14.10      2.03 o
   5  10   8        4.80        5.12      1.69 o
  -7  11   8       13.10       11.78      4.17 o
  -6  11   8       62.46       60.32     13.81 o
  -5  11   8        2.23        3.21      1.76 o
  -4  11   8       17.61       18.10      6.21 o
  -3  11   8       40.29       45.60      8.74 o
  -2  11   8       45.77       40.27      5.32 o
  -1  11   8        2.62        0.83      1.04 o
   0  11   8        4.24        4.49      1.16 o
   1  11   8        4.62        2.24      1.10 o
   2  11   8       29.58       30.76      2.40 o
   3  11   8        4.40        4.46      1.63 o
   4  11   8        0.64        2.02      1.50 o
   5  11   8        1.88        1.92      3.06 o
  -7  12   8        0.02       -1.60      1.62 o
  -6  12   8        4.11        1.04      1.71 o
  -5  12   8        0.06       -0.80      2.96 o
  -4  12   8       23.11       28.53      9.36 o
  -3  12   8       20.94       18.56      3.44 o
  -2  12   8        3.17        3.90      1.16 o
  -1  12   8        2.98        3.96      1.33 o
   0  12   8      119.89      125.78     21.01 o
   1  12   8        0.27        0.86      1.47 o
   2  12   8       64.80       64.96      3.14 o
   3  12   8       51.67       59.99      4.91 o
   4  12   8        0.00        0.36      1.50 o
  -6  13   8        0.77        1.78      2.59 o
  -5  13   8       29.34       23.93      5.75 o
  -4  13   8        0.25       -0.55      1.07 o
  -3  13   8       37.57       32.68      4.62 o
  -2  13   8       68.22       64.54     11.05 o
  -1  13   8        2.49        3.59      1.77 o
   0  13   8       12.96       13.43      2.86 o
   1  13   8        3.38        8.69      3.52 o
   2  13   8       16.51       19.53      2.29 o
   3  13   8       13.25       14.71      2.41 o
   4  13   8       12.42       28.35      3.71 o
  -6  14   8        4.18        3.05      3.52 o
  -5  14   8        0.35       -0.13      1.57 o
  -4  14   8        0.03       -1.04      1.04 o
  -3  14   8        3.43        4.46      1.26 o
  -2  14   8       12.57       10.13      2.90 o
  -1  14   8        4.52        2.40      1.79 o
   0  14   8       45.17       52.80      6.86 o
   1  14   8       81.16      100.41      3.85 o
   2  14   8        7.59        8.27      1.97 o
   3  14   8       10.48       17.17      3.80 o
  -5  15   8       21.11       21.37      6.76 o
  -4  15   8        2.18        3.71      1.37 o
  -3  15   8        7.18       10.48      1.58 o
  -2  15   8        0.21        0.29      1.25 o
  -1  15   8       54.32       58.56     10.75 o
   0  15   8        0.02       -0.57      1.76 o
   1  15   8       70.82       88.83      5.47 o
   2  15   8       27.77       29.46      4.08 o
   3  15   8       12.95       20.20      3.71 o
  -4  16   8       22.82       25.32      5.21 o
  -3  16   8       16.58       18.45      3.95 o
  -2  16   8       26.83       28.26      6.57 o
  -1  16   8        0.00        1.43      1.78 o
   0  16   8        8.99        8.03      2.08 o
   1  16   8        1.02        0.98      1.85 o
   2  16   8       17.09       18.16      3.52 o
  -3  17   8        0.05       -0.32      1.31 o
  -2  17   8       45.60       54.08      3.47 o
  -1  17   8       15.03       25.45      2.66 o
   0  17   8        1.83       -0.60      1.82 o
   1  17   8        2.88       -1.54      1.69 o
  -9   0   9        2.32        0.74      2.41 o
  -7   0   9       54.68       61.35      4.26 o
  -5   0   9       29.69       36.40     11.95 o
  -3   0   9        0.59       -0.62      2.13 o
  -1   0   9      309.48      301.39     71.87 o
   1   0   9       52.72       50.42      3.71 o
   3   0   9       98.97       90.48      4.82 o
   5   0   9       24.19       28.54      3.52 o
  -9   1   9       17.41       22.28      2.49 o
  -8   1   9       64.65       68.08      5.56 o
  -7   1   9        0.60       -0.64      1.67 o
  -6   1   9        0.03       -1.05      1.05 o
  -5   1   9       10.89        9.87      1.89 o
  -4   1   9       69.05       86.47     16.94 o
  -3   1   9      116.95      128.10     23.02 o
  -2   1   9       43.24       44.98      8.13 o
  -1   1   9       89.98       71.18     11.72 o
   0   1   9      296.40      253.93     27.74 o
   1   1   9        2.95        0.84      1.16 o
   2   1   9       34.26       27.08      2.23 o
   3   1   9        9.48        7.47      1.57 o
   4   1   9        1.35        0.34      1.24 o
   5   1   9        5.78        2.17      1.14 o
   6   1   9       17.19       17.34      1.75 o
  -8   2   9        2.63        1.31      1.95 o
  -7   2   9       19.38       18.96      2.50 o
  -6   2   9       19.06       14.47      2.32 o
  -5   2   9       13.64       13.99      5.19 o
  -4   2   9       69.68       87.03     26.70 o
  -3   2   9        3.88        3.45      1.55 o
  -2   2   9       33.52       39.69      7.94 o
  -1   2   9       79.45       76.10     11.64 o
   0   2   9      139.88      134.00     12.69 o
   1   2   9       22.57       21.04      1.95 o
   2   2   9      137.14      123.48      3.66 o
   3   2   9       37.86       28.47      2.36 o
   4   2   9        3.17        1.76      1.85 o
   5   2   9        8.62        6.71      1.32 o
   6   2   9        0.60       -0.33      1.08 o
  -8   3   9       12.09       15.23      2.16 o
  -7   3   9        3.92        2.82      1.64 o
  -6   3   9       13.23       15.82      6.12 o
  -5   3   9        2.04        0.82      1.23 o
  -4   3   9       33.11       28.18     11.77 o
  -3   3   9      167.54      207.23     37.25 o
  -2   3   9       10.70       11.85      2.32 o
  -1   3   9       20.81       16.13      4.91 o
   0   3   9      422.99      353.24     36.67 o
   1   3   9      324.30      344.50     46.15 o
   2   3   9       23.86       18.59      1.95 o
   3   3   9        1.45       -0.69      1.24 o
   4   3   9       11.49       14.24      1.49 o
   5   3   9        3.43        0.59      1.14 o
   6   3   9        5.89        2.58      1.24 o
  -8   4   9       53.87       44.11      4.26 o
  -7   4   9        0.46       -1.28      1.40 o
  -6   4   9       60.49       69.12     19.28 o
  -5   4   9        0.16        0.47      1.26 o
  -4   4   9       46.21       47.39     19.74 o
  -3   4   9      179.20      207.73     71.43 o
  -2   4   9       89.41       90.04     16.19 o
  -1   4   9       14.29       11.86      1.97 o
   0   4   9       86.99       77.03     13.04 o
   1   4   9      445.28      463.22     67.37 o
   2   4   9      168.86      154.20     14.65 o
   3   4   9        1.33        1.53      1.09 o
   4   4   9       12.75       11.77      1.42 o
   5   4   9        1.08       -1.20      1.24 o
   6   4   9        0.29       -0.96      1.14 o
  -8   5   9        5.21        6.38      3.71 o
  -7   5   9        1.42        0.85      1.64 o
  -6   5   9       71.65       78.72     21.13 o
  -5   5   9        1.37        0.38      1.26 o
  -4   5   9       97.57      109.30     36.34 o
  -3   5   9       17.94       17.20      7.13 o
  -2   5   9      256.91      280.70     92.07 o
  -1   5   9       26.87       26.96      3.39 o
   0   5   9       30.53       28.26      3.52 o
   1   5   9      415.89      402.69     66.52 o
   2   5   9      426.99      371.18     49.89 o
   3   5   9       19.72       16.31      1.70 o
   4   5   9       29.78       26.15      1.85 o
   5   5   9       27.58       28.85      2.30 o
  -8   6   9       25.07       32.65     13.34 o
  -7   6   9        8.85       10.21      5.74 o
  -6   6   9       33.13       48.53     13.90 o
  -5   6   9       13.82       12.60      3.71 o
  -4   6   9       47.84       54.71     14.36 o
  -3   6   9      122.86      129.72     44.60 o
  -2   6   9      241.73      248.05     84.45 o
  -1   6   9       20.23       20.63      4.25 o
   0   6   9       37.73       38.39      6.08 o
   1   6   9       71.36       66.35     12.14 o
   2   6   9      224.15      238.97     21.09 o
   3   6   9       17.15       14.22      1.45 o
   4   6   9        1.60        0.34      1.06 o
   5   6   9        5.26        5.51      1.38 o
  -8   7   9       25.62       31.56      8.06 o
  -7   7   9        0.87        0.10      1.57 o
  -6   7   9       34.44       33.93     10.75 o
  -5   7   9        0.74        0.37      1.39 o
  -4   7   9       34.09       29.11     10.93 o
  -3   7   9        1.47       -0.73      1.20 o
  -2   7   9       28.18       32.56     12.51 o
  -1   7   9      102.05      112.21     41.63 o
   0   7   9      173.91      153.39     25.66 o
   1   7   9        4.35        2.70      1.33 o
   2   7   9       91.67       88.16     10.29 o
   3   7   9       19.34       17.37      1.93 o
   4   7   9       22.54       26.97      2.69 o
   5   7   9        0.53       -1.37      1.37 o
  -8   8   9       11.83       17.69      4.82 o
  -7   8   9       14.06       17.54      6.39 o
  -6   8   9       33.95       40.13      9.36 o
  -5   8   9        1.43        3.69      1.68 o
  -4   8   9       34.44       40.70     13.71 o
  -3   8   9        1.41        2.05      1.40 o
  -2   8   9      512.37      545.60    198.65 o
  -1   8   9      292.32      284.42     92.36 o
   0   8   9       87.00       64.77     13.87 o
   1   8   9        6.84        3.23      1.37 o
   2   8   9       28.11       29.63      4.37 o
   3   8   9        0.52       -0.07      0.98 o
   4   8   9       54.83       64.17      9.73 o
   5   8   9        0.00       -1.20      1.31 o
  -7   9   9       29.40       27.01      8.34 o
  -6   9   9       75.21       69.91     23.17 o
  -5   9   9       12.54        9.94      2.13 o
  -4   9   9       34.23       31.16      9.54 o
  -3   9   9       15.67       16.92      4.26 o
  -2   9   9      132.10      133.24     48.03 o
  -1   9   9      142.74      150.92     47.01 o
   0   9   9       43.39       34.39     12.60 o
   1   9   9        2.13        1.32      1.03 o
   2   9   9        0.00       -0.07      1.01 o
   3   9   9       20.66       23.34      3.52 o
   4   9   9        3.78        2.96      1.57 o
   5   9   9       11.16       17.20      3.24 o
  -7  10   9        5.75        3.75      2.04 o
  -6  10   9       14.40       19.14      6.76 o
  -5  10   9        0.25       -1.22      1.31 o
  -4  10   9       34.83       42.77     14.83 o
  -3  10   9       36.29       30.93     10.75 o
  -2  10   9      186.17      171.53     59.83 o
  -1  10   9        1.80        0.65      1.26 o
   0  10   9       23.60       22.21      7.51 o
   1  10   9        4.93        3.35      1.14 o
   2  10   9        3.31        2.40      1.50 o
   3  10   9        1.31        2.16      1.56 o
   4  10   9       10.15        9.91      1.97 o
  -7  11   9        0.25        3.31      1.91 o
  -6  11   9       39.30       35.01      8.99 o
  -5  11   9       17.46       16.31      4.35 o
  -4  11   9        0.04       -0.05      1.43 o
  -3  11   9       18.87       22.56      8.62 o
  -2  11   9       12.74       14.36      7.32 o
  -1  11   9       28.01       26.35      8.43 o
   0  11   9       86.04       95.19     17.02 o
   1  11   9        1.13        0.31      1.04 o
   2  11   9        5.44        3.17      1.76 o
   3  11   9        2.40        2.03      1.63 o
   4  11   9        0.41       -0.85      1.50 o
  -6  12   9       14.16       16.66      5.65 o
  -5  12   9       24.67       27.21      8.52 o
  -4  12   9       21.80       23.42      4.91 o
  -3  12   9        7.57        5.35      2.96 o
  -2  12   9        0.74       -0.54      1.29 o
  -1  12   9       25.71       19.92      7.23 o
   0  12   9       22.40       26.82      3.70 o
   1  12   9        2.77        3.05      1.74 o
   2  12   9       31.48       42.61      4.36 o
   3  12   9        5.99        4.73      1.83 o
  -6  13   9        7.08        8.11      3.89 o
  -5  13   9        0.43        0.81      1.57 o
  -4  13   9        0.27       -0.44      1.54 o
  -3  13   9       48.58       43.09     13.07 o
  -2  13   9        3.69        2.27      1.43 o
  -1  13   9        0.36       -0.02      1.40 o
   0  13   9        0.00       -0.14      1.14 o
   1  13   9       22.39       30.28      2.68 o
   2  13   9       21.74       31.57      2.78 o
   3  13   9        0.73       -1.64      1.85 o
  -5  14   9        0.00       -0.20      2.32 o
  -4  14   9        9.36       10.93      4.82 o
  -3  14   9        0.12       -0.97      1.43 o
  -2  14   9        2.56        4.34      2.22 o
  -1  14   9       14.25       13.78      1.65 o
   0  14   9        3.22        3.00      1.34 o
   1  14   9       19.69       24.40      2.61 o
   2  14   9        1.56        3.61      1.97 o
  -4  15   9       91.33       85.38     27.34 o
  -3  15   9        3.68        7.70      3.52 o
  -2  15   9        3.50        1.79      1.67 o
  -1  15   9        2.65        0.86      1.30 o
   0  15   9       21.58       27.34      3.98 o
   1  15   9        1.81        3.98      3.52 o
  -3  16   9       64.32       66.21     23.45 o
  -2  16   9        6.91        6.06      1.99 o
  -1  16   9       62.87       80.46      4.36 o
   0  16   9       11.91       17.45      2.48 o
  -8   0  10       30.33       25.95      3.52 o
  -6   0  10        1.07       -1.48      1.48 o
  -4   0  10        2.95        6.65      2.87 o
  -2   0  10      896.54      936.66    256.03 o
   0   0  10       10.21       13.90      2.59 o
   2   0  10      157.72      137.99      5.56 o
   4   0  10       92.51       97.14      5.19 o
  -8   1  10        0.87        0.28      1.57 o
  -7   1  10       41.78       36.03      2.62 o
  -6   1  10        2.19        1.39      1.39 o
  -5   1  10        4.17        0.03      1.04 o
  -4   1  10       95.33      123.93     23.18 o
  -3   1  10      153.11      170.66     31.46 o
  -2   1  10        9.63        8.20      1.36 o
  -1   1  10        6.61        5.34      0.94 o
   0   1  10        8.53       12.61      1.83 o
   1   1  10       19.45       18.50      2.03 o
   2   1  10       22.54       25.49      2.29 o
   3   1  10       12.11        8.84      1.69 o
   4   1  10       13.73       11.96      2.50 o
   5   1  10       11.53       18.79      2.16 o
  -8   2  10        0.20       -0.15      1.50 o
  -7   2  10        3.57        3.80      1.70 o
  -6   2  10       36.25       37.98      8.69 o
  -5   2  10       10.00        6.87      2.93 o
  -4   2  10        0.87        0.39      0.95 o
  -3   2  10       33.19       39.39      8.27 o
  -2   2  10      154.79      170.63     27.71 o
  -1   2  10        0.03       -0.82      1.20 o
   0   2  10      174.08      178.17     18.64 o
   1   2  10      232.50      214.66     24.03 o
   2   2  10        1.38       -1.18      1.18 o
   3   2  10        8.53        8.74      1.70 o
   4   2  10        5.55        1.88      1.39 o
   5   2  10        2.31       -0.09      1.31 o
  -8   3  10       19.23       16.81      2.29 o
  -7   3  10       12.12        7.60      2.41 o
  -6   3  10        1.66        1.04      1.40 o
  -5   3  10        2.91        0.15      1.26 o
  -4   3  10        0.02        0.98      1.26 o
  -3   3  10       66.67       63.32     24.10 o
  -2   3  10        4.22        3.01      2.35 o
  -1   3  10       26.83       25.45      2.97 o
   0   3  10      366.23      341.32     41.21 o
   1   3  10      175.00      170.02     23.74 o
   2   3  10        6.71        2.96      1.44 o
   3   3  10       59.56       51.09      2.82 o
   4   3  10        2.17        0.48      1.37 o
   5   3  10        7.72        9.32      1.83 o
  -8   4  10        4.14        4.74      2.22 o
  -7   4  10        0.01       -1.37      1.54 o
  -6   4  10        8.00       13.14      2.69 o
  -5   4  10       75.42       76.89     22.62 o
  -4   4  10       19.84       24.10     10.47 o
  -3   4  10      211.29      221.51     72.18 o
  -2   4  10       50.93       52.13      9.21 o
  -1   4  10        5.49        4.47      1.95 o
   0   4  10       21.74       20.86      3.03 o
   1   4  10        6.37        4.50      1.56 o
   2   4  10       53.70       54.18      6.12 o
   3   4  10       31.74       24.58      2.22 o
   4   4  10        1.68        0.32      2.69 o
   5   4  10        0.68       -0.26      1.48 o
  -8   5  10        2.38        2.04      2.41 o
  -7   5  10       22.10       25.53      9.36 o
  -6   5  10       42.38       48.96     17.05 o
  -5   5  10       50.69       57.52     21.69 o
  -4   5  10       25.19       28.32     12.05 o
  -3   5  10        7.49       12.70      6.12 o
  -2   5  10      124.71      142.95     46.82 o
  -1   5  10       19.24       21.80      3.30 o
   0   5  10        0.30       -0.32      0.89 o
   1   5  10        1.64        0.13      1.29 o
   2   5  10      150.51      147.78     17.90 o
   3   5  10        8.91        9.47      1.77 o
   4   5  10        1.53        0.77      1.24 o
   5   5  10        2.58       -0.49      2.59 o
  -7   6  10        3.79        8.68      3.80 o
  -6   6  10       25.51       32.69     13.81 o
  -5   6  10        8.77       12.43      2.13 o
  -4   6  10      234.45      283.31     93.24 o
  -3   6  10      119.66      153.48     57.67 o
  -2   6  10       13.06       17.17      6.67 o
  -1   6  10      169.11      169.65     55.37 o
   0   6  10        1.62        2.22      1.14 o
   1   6  10      181.80      180.78     26.43 o
   2   6  10      117.46       94.46     17.43 o
   3   6  10       43.30       39.60      4.36 o
   4   6  10       11.26        9.82      2.32 o
  -7   7  10        2.61        1.60      1.74 o
  -6   7  10        1.40        1.43      1.60 o
  -5   7  10        0.21       -0.21      1.43 o
  -4   7  10      143.81      139.48     46.73 o
  -3   7  10       39.72       37.63     13.44 o
  -2   7  10       79.09       84.06     35.87 o
  -1   7  10        8.68        6.68      1.57 o
   0   7  10       55.43       53.92     12.84 o
   1   7  10       58.94       69.75     13.44 o
   2   7  10        0.28        0.00      1.29 o
   3   7  10        1.30        2.53      1.42 o
   4   7  10       31.31       27.64      4.17 o
  -7   8  10        6.58        7.16      2.05 o
  -6   8  10       12.21       10.63      2.19 o
  -5   8  10       35.96       36.13     11.03 o
  -4   8  10       28.65       32.14     12.51 o
  -3   8  10        7.78        6.28      1.68 o
  -2   8  10        0.22       -1.14      1.14 o
  -1   8  10       32.17       36.47     14.46 o
   0   8  10        2.57        0.67      1.26 o
   1   8  10        0.32        0.45      1.33 o
   2   8  10        0.30        0.43      1.29 o
   3   8  10       85.39       74.42      6.58 o
   4   8  10       40.55       38.18      4.08 o
  -7   9  10        5.73        5.44      2.05 o
  -6   9  10        2.58        1.83      2.32 o
  -5   9  10        4.78        7.38      1.99 o
  -4   9  10        0.42        1.97      2.04 o
  -3   9  10        0.44       -0.24      2.22 o
  -2   9  10       12.91       12.16      3.80 o
  -1   9  10       72.99       71.34     22.52 o
   0   9  10        3.74        3.08      1.43 o
   1   9  10       13.43       20.01      3.34 o
   2   9  10        5.98        8.60      2.50 o
   3   9  10        3.33        0.47      1.42 o
   4   9  10       27.59       25.20      3.52 o
  -6  10  10        1.98        0.33      1.64 o
  -5  10  10       16.53       19.73      6.86 o
  -4  10  10        0.34       -1.02      1.45 o
  -3  10  10        0.58       -0.89      1.31 o
  -2  10  10       18.58       18.25      8.15 o
  -1  10  10        1.82        0.98      1.29 o
   0  10  10       10.27       10.90      2.96 o
   1  10  10        4.78        2.41      2.59 o
   2  10  10       14.40       15.75      3.15 o
   3  10  10       73.18       92.13      5.38 o
  -6  11  10        1.63       -0.12      1.74 o
  -5  11  10        1.23        0.90      1.62 o
  -4  11  10       18.78       16.80      8.71 o
  -3  11  10       27.21       24.02      8.06 o
  -2  11  10       18.18       16.37      5.56 o
  -1  11  10       24.89       19.28      7.23 o
   0  11  10        0.22       -1.26      1.26 o
   1  11  10        2.73        0.37      2.41 o
   2  11  10       28.66       40.77      4.26 o
   3  11  10        0.36        3.34      2.59 o
  -5  12  10        7.93        5.44      1.91 o
  -4  12  10       67.38       65.69     21.22 o
  -3  12  10        2.71        0.54      1.57 o
  -2  12  10        0.16       -1.29      1.29 o
  -1  12  10       14.41       15.32      6.12 o
   0  12  10        9.09        8.57      4.73 o
   1  12  10        1.49        2.96      2.78 o
   2  12  10        1.23        4.45      2.78 o
  -5  13  10        0.05        0.21      1.74 o
  -4  13  10        1.75        1.14      1.74 o
  -3  13  10       14.78       20.54      6.30 o
  -2  13  10        4.39        4.42      1.74 o
  -1  13  10        7.86       15.86      6.67 o
   0  13  10        8.14        9.96      3.34 o
   1  13  10       33.97       47.44      5.00 o
   2  13  10       25.20       25.94      3.89 o
  -4  14  10       12.32       10.98      4.54 o
  -3  14  10       19.79       24.03      7.32 o
  -2  14  10        4.32        3.52      1.85 o
  -1  14  10       22.44       23.54      9.17 o
   0  14  10       20.45       19.98      7.23 o
   1  14  10       24.79       29.65      4.26 o
  -2  15  10       20.48       22.58      5.74 o
  -1  15  10        7.21        8.85      1.99 o
  -7   0  11        0.69       -0.93      1.85 o
  -5   0  11        2.97        1.85      1.85 o
  -3   0  11       38.03       49.14     18.72 o
  -1   0  11       75.08       75.63     13.44 o
   1   0  11       17.17       13.90      2.78 o
   3   0  11        7.80        6.30      2.41 o
  -7   1  11        0.42       -1.31      1.31 o
  -6   1  11        2.09       -1.00      1.24 o
  -5   1  11       16.64       19.10      5.59 o
  -4   1  11        3.47        4.46      2.75 o
  -3   1  11        6.24       13.12      3.05 o
  -2   1  11       33.14       32.60      4.82 o
  -1   1  11      262.75      244.37     27.24 o
   0   1  11        3.50        1.24      1.50 o
   1   1  11       74.27       72.12      4.36 o
   2   1  11        0.01       -1.09      1.16 o
   3   1  11        0.24       -1.16      1.24 o
   4   1  11        1.45        0.70      1.37 o
  -7   2  11        0.38       -1.02      1.44 o
  -6   2  11       35.05       37.51      2.68 o
  -5   2  11        0.01        0.04      1.06 o
  -4   2  11       65.81       64.48     15.94 o
  -3   2  11        3.49        2.68      0.94 o
  -2   2  11       32.74       33.68      5.30 o
  -1   2  11       46.21       47.39      6.55 o
   0   2  11      230.73      227.53     20.60 o
   1   2  11       14.35        8.33      1.77 o
   2   2  11        3.84        4.40      1.50 o
   3   2  11        3.43        3.70      1.50 o
   4   2  11        0.38        0.00      1.31 o
  -7   3  11        0.48       -1.37      1.37 o
  -6   3  11        1.17        1.14      1.23 o
  -5   3  11       25.08       25.09      7.70 o
  -4   3  11       52.02       47.41     11.13 o
  -3   3  11       33.30       45.02      9.78 o
  -2   3  11       28.66       29.50      4.04 o
  -1   3  11       33.59       28.42      2.68 o
   0   3  11        4.93        5.39      1.69 o
   1   3  11       28.55       23.03      4.17 o
   2   3  11        6.16        3.50      1.58 o
   3   3  11        4.49        4.35      1.57 o
   4   3  11        2.45        1.20      1.31 o
  -7   4  11        0.55        1.64      2.87 o
  -6   4  11        0.48       -1.04      1.76 o
  -5   4  11        2.44        0.37      1.54 o
  -4   4  11       25.11       34.39     11.68 o
  -3   4  11       91.00       99.05     34.30 o
  -2   4  11       52.07       56.04     16.77 o
  -1   4  11        8.89        6.61      1.34 o
   0   4  11       67.88       81.33     11.31 o
   1   4  11       29.36       26.36      4.54 o
   2   4  11       13.13       10.89      1.82 o
   3   4  11        1.71        0.13      1.37 o
   4   4  11        0.24       -0.48      1.24 o
  -7   5  11        1.00       -0.19      1.74 o
  -6   5  11       15.86       16.09      5.74 o
  -5   5  11       13.66       12.02      5.37 o
  -4   5  11       72.61       79.90     36.05 o
  -3   5  11       40.94       47.60     13.07 o
  -2   5  11       10.73       10.26      3.71 o
  -1   5  11        1.87        0.80      1.02 o
   0   5  11       37.52       37.18      8.25 o
   1   5  11        3.54        2.52      1.47 o
   2   5  11       17.25       10.98      1.78 o
   3   5  11        0.04       -0.50      1.29 o
   4   5  11        0.29       -0.19      1.85 o
  -7   6  11       16.42       15.49      5.74 o
  -6   6  11        5.46        3.27      1.71 o
  -5   6  11       42.05       40.58     12.70 o
  -4   6  11        5.55        9.49      5.37 o
  -3   6  11      112.01      126.58     44.50 o
  -2   6  11        0.49       -0.35      1.40 o
  -1   6  11       49.99       59.02     17.05 o
   0   6  11        6.65       10.88      1.87 o
   1   6  11      111.36      107.87     19.28 o
   2   6  11        3.41        2.30      1.47 o
   3   6  11        0.26       -0.30      1.48 o
  -6   7  11        0.05       -1.67      1.67 o
  -5   7  11        0.60       -1.04      2.22 o
  -4   7  11      142.84      171.10     58.88 o
  -3   7  11        5.10        4.36      2.13 o
  -2   7  11        0.06        0.25      1.31 o
  -1   7  11      157.24      161.06     52.02 o
   0   7  11      137.35      165.23      6.68 o
   1   7  11       10.09        8.99      1.78 o
   2   7  11        7.73        8.86      1.82 o
   3   7  11       10.00        8.55      1.82 o
  -6   8  11        3.84        9.07      2.05 o
  -5   8  11       21.57       27.66      9.27 o
  -4   8  11        1.27       -1.43      1.43 o
  -3   8  11       14.32       13.62      6.30 o
  -2   8  11       14.84       12.38      6.95 o
  -1   8  11       56.17       56.90     14.18 o
   0   8  11      146.74      187.67      7.23 o
   1   8  11       29.95       32.61      5.93 o
   2   8  11       21.26       20.25      3.43 o
   3   8  11        5.84        5.03      1.69 o
  -6   9  11        7.88        6.41      2.05 o
  -5   9  11        2.32        2.85      1.74 o
  -4   9  11       11.85       11.79      3.71 o
  -3   9  11        1.77        0.93      1.45 o
  -2   9  11       35.99       27.38     10.47 o
  -1   9  11       12.17       16.06      7.04 o
   0   9  11       55.05       84.52      5.56 o
   1   9  11        0.56       -2.04      2.22 o
   2   9  11        2.12        3.48      1.60 o
  -5  10  11        0.08       -1.48      1.48 o
  -4  10  11        5.34        7.34      3.71 o
  -3  10  11        0.03        0.79      1.45 o
  -2  10  11       25.74       26.00      7.23 o
  -1  10  11        4.87        3.60      1.85 o
   0  10  11       11.24       10.93      3.15 o
   1  10  11       32.26       29.10      3.89 o
   2  10  11        2.87        2.78      2.59 o
  -5  11  11        1.19        1.13      1.71 o
  -4  11  11        0.05        0.39      1.60 o
  -3  11  11       15.42       21.35      6.58 o
  -2  11  11        5.11        4.61      1.74 o
  -1  11  11        1.63        1.27      1.57 o
   0  11  11       11.20       10.38      3.52 o
   1  11  11        0.10       -0.93      2.41 o
  -4  12  11       18.88       19.24      7.13 o
  -3  12  11        5.25        2.90      1.62 o
  -2  12  11       11.54        6.58      3.34 o
  -1  12  11        3.03        1.84      1.71 o
   0  12  11        0.76        0.93      2.96 o
  -3  13  11        2.30       -0.45      1.62 o
  -2  13  11        2.82        0.92      1.74 o
  -1  13  11        6.41        3.66      1.76 o
  -6   0  12       26.70       25.94      3.52 o
  -4   0  12       81.57       71.74      4.45 o
  -2   0  12      262.33      259.93     53.72 o
   0   0  12        6.13        2.78      2.22 o
   2   0  12        2.49        4.26      2.04 o
  -6   1  12        1.26        0.43      1.50 o
  -5   1  12       26.65       25.57      2.42 o
  -4   1  12        0.09       -0.90      1.17 o
  -3   1  12       11.67       13.47      3.26 o
  -2   1  12       75.42       78.39      8.32 o
  -1   1  12      187.12      216.45      4.98 o
   0   1  12       11.61       10.47      1.90 o
   1   1  12        6.43        5.72      1.63 o
   2   1  12        1.85        0.65      1.31 o
   3   1  12        0.27        1.60      1.50 o
  -6   2  12        4.71        0.89      1.50 o
  -5   2  12       70.69       85.17     23.35 o
  -4   2  12       77.47       87.28     19.13 o
  -3   2  12        2.00       -0.67      1.10 o
  -2   2  12        1.27       -0.66      0.87 o
  -1   2  12       18.61       25.25      2.36 o
   0   2  12       15.46       18.09      2.32 o
   1   2  12        8.74        5.50      1.63 o
   2   2  12       17.42       16.38      2.03 o
   3   2  12        2.15        1.95      1.50 o
  -6   3  12       47.89       40.24      3.24 o
  -5   3  12        1.10        1.54      1.28 o
  -4   3  12        3.54        6.64      1.62 o
  -3   3  12       14.73       18.54      4.46 o
  -2   3  12        8.84        8.62      2.12 o
  -1   3  12        1.80        1.68      1.50 o
   0   3  12        1.65       -0.19      1.37 o
   1   3  12        0.69        1.58      1.42 o
   2   3  12        0.19       -1.29      1.29 o
   3   3  12       14.50       25.29      2.42 o
  -6   4  12        9.89       11.86      3.01 o
  -5   4  12       64.16       76.76     21.76 o
  -4   4  12        9.03        9.36      1.94 o
  -3   4  12       25.35       27.13      5.65 o
  -2   4  12        0.36       -0.27      1.29 o
  -1   4  12        1.99       -0.62      1.37 o
   0   4  12        1.75       -0.26      1.33 o
   1   4  12       22.79       20.56      2.32 o
   2   4  12        0.47       -0.34      1.76 o
  -6   5  12       11.12       19.23      6.12 o
  -5   5  12        3.28        0.70      1.95 o
  -4   5  12        0.73        2.14      1.68 o
  -3   5  12       12.76       14.79      4.45 o
  -2   5  12        4.48        3.45      2.22 o
  -1   5  12       14.12       21.50      3.34 o
   0   5  12        0.34       -0.75      1.29 o
   1   5  12        0.17       -0.40      1.33 o
   2   5  12        0.00       -0.05      1.33 o
  -6   6  12        4.40        6.11      2.22 o
  -5   6  12        0.00       -0.07      1.57 o
  -4   6  12       44.52       46.74     17.42 o
  -3   6  12        1.58        0.34      1.45 o
  -2   6  12        4.71        4.82      1.68 o
  -1   6  12        5.58        8.07      2.87 o
   0   6  12        9.12       10.56      2.96 o
   1   6  12       16.79       15.05      2.05 o
   2   6  12        2.61        1.51      1.56 o
  -5   7  12       11.82       10.01      3.15 o
  -4   7  12       11.88       11.54      7.60 o
  -3   7  12        1.82        0.14      1.48 o
  -2   7  12        0.03       -0.48      1.31 o
  -1   7  12        0.11        1.15      1.39 o
   0   7  12       15.84       24.09      3.71 o
   1   7  12        1.35        1.51      1.47 o
   2   7  12        1.94        0.67      1.42 o
  -5   8  12        1.41       -0.83      1.71 o
  -4   8  12        1.12        1.46      1.60 o
  -3   8  12        4.54        4.80      2.50 o
  -2   8  12        1.02        0.99      1.45 o
  -1   8  12       69.14       72.14     24.47 o
   0   8  12       38.61       51.34      4.82 o
   1   8  12       36.69       62.64      5.19 o
  -4   9  12        0.00       -1.34      1.45 o
  -3   9  12       10.01       12.35      5.28 o
  -2   9  12       27.30       26.23      9.27 o
  -1   9  12        8.37       13.73      5.37 o
   0   9  12       10.05       13.71      3.34 o
   1   9  12       36.07       60.60      5.19 o
  -4  10  12        5.82        4.00      1.85 o
  -3  10  12        8.29       11.87      7.60 o
  -2  10  12       15.17       16.75      8.62 o
  -1  10  12        9.36       15.58      7.41 o
   0  10  12       23.44       37.43      4.45 o
  -2  11  12       13.67       14.32      4.26 o
  -5   0  13       16.75       15.94      2.96 o
  -3   0  13       24.68       24.32      4.63 o
  -1   0  13       32.74       28.73      3.71 o
   1   0  13        9.15       10.01      2.78 o
  -5   1  13        0.09       -1.15      1.37 o
  -4   1  13        2.56        2.32      1.57 o
  -3   1  13       24.93       27.28      2.93 o
  -2   1  13       17.87       19.41      3.07 o
  -1   1  13        4.27        4.54      1.83 o
   0   1  13       15.17       16.77      4.73 o
   1   1  13        0.28        0.15      2.41 o
  -5   2  13       52.56       44.55      3.80 o
  -4   2  13       52.65       58.10     15.57 o
  -3   2  13       14.69       16.81      3.96 o
  -2   2  13        2.15        1.30      1.25 o
  -1   2  13       29.73       27.54      5.84 o
   0   2  13        2.08        0.92      1.56 o
   1   2  13        0.62       -0.85      1.37 o
  -5   3  13       26.42       30.01      8.51 o
  -4   3  13        5.52        4.06      2.35 o
  -3   3  13        0.15       -1.38      1.38 o
  -2   3  13       23.74       24.42      5.00 o
  -1   3  13        5.88        5.15      1.82 o
   0   3  13        0.24       -0.86      1.42 o
   1   3  13        0.13       -1.06      1.33 o
  -5   4  13        8.68       12.62      3.63 o
  -4   4  13        6.75        6.44      2.65 o
  -3   4  13       49.56       58.59     12.72 o
  -2   4  13        9.78        8.18      3.34 o
  -1   4  13        9.34       13.90      3.15 o
   0   4  13        4.73        5.15      2.04 o
   1   4  13        6.16        8.49      2.04 o
  -4   5  13        5.75        6.73      2.28 o
  -3   5  13        9.54       11.22      3.48 o
  -2   5  13        4.01        3.75      3.06 o
  -1   5  13        1.34        1.30      2.59 o
   0   5  13        4.94        3.89      2.78 o
  -4   6  13        1.20        1.40      1.60 o
  -3   6  13        7.29        4.94      3.71 o
  -2   6  13       25.34       28.85      8.80 o
  -1   6  13        3.94        6.67      2.96 o
   0   6  13       14.34       16.31      3.52 o
  -3   7  13        2.05        2.40      1.71 o
  -2   7  13       16.48       17.70      7.04 o
  -1   7  13       13.74       27.24      4.08 o
 
